# Supplementary material for: FDXR is a biomarker of radiation exposure in vivo
Source: Sci Rep. 2018 Jan 12;8:684. doi: 10.1038/s41598-017-19043-w (PMC5766591; doi:10.1038/s41598-017-19043-w)
Supplement: Supplementary file 2 — Supplementary Dataset 1 [file 41598_2017_19043_MOESM2_ESM.xlsx]

## Sheet: Supplementary Table S1
				HPRT		FDXR
			Sample	Ct	Starting Quantities	Ct	Starting Quantities	Basal Level
	A	TBI Patients	1 0hr	25.95	1265.48	26	783.089	0.545327
			1 0hr	25.91	1299.4	26.06	752.218
			1 0hr	25.46	1773.82	25.92	830.703
			1 24hr	26.01	1212.23	23.53	4425.51	4.61653
			1 24hr	26.25	1029.63	23.32	5122.5
			1 24hr	26.32	975.366	23.27	5304.4
			2 0hr	25.11	2260.89	26.55	533.315	0.253174
			2 0hr	25.3	1980.79	26.35	613.195
			2 0hr	25.08	2310.96	26.6	512.451
			2 24hr	26.49	866.98	24.25	2682.27	2.95087
			2 24hr	26.4	923.959	24.28	2609.58
			2 24hr	26.33	968.136	24.16	2849.82
			3 0hr	26.66	571.063	26.46	350.31	0.549247
			3 0hr	26.56	607.218	26.45	354.475
			3 0hr	26.47	648.757	26.7	298.709
			3 24hr	26.84	503.877	23.45	2765.51	6.28178
			3 24hr	27.15	409.71	23.46	2745.86
			3 24hr	27.16	407.754	23.43	2789
			4 0hr	26.78	523.951	24.66	1205.32	2.39368
			4 0hr	26.87	496.5	24.79	1103.3
			4 0hr	27.28	376.059	24.88	1034.18
			4 24hr	26.91	480.533	22.43	5564.88	11.3358
			4 24hr	26.8	519.376	22.42	5568.29
			4 24hr	26.92	477.098	22.41	5609.86
			5 0hr	26.77	527.934	24.96	979.219	1.79931
			5 0hr	26.56	609.886	24.99	961.424
			5 0hr	26.74	540.928	24.82	1079.95
			5 24hr	27.18	402.426	23.83	2131.45	5.73052
			5 24hr	27.28	375.459	23.86	2076.79
			5 24hr	27.47	330.891	23.82	2145.62
			6 0hr	27.62	298.671	24.79	1105.33	3.72954
			6 0hr	27.74	276.886	24.84	1067.8
			6 0hr	27.72	279.547	24.91	1016.01
			6 24hr	27.51	322.684	24.46	1382.63	4.50431
			6 24hr	27.7	283.023	24.55	1297.86
			6 24hr	27.73	278.879	24.54	1303.96
	B	Endometrial Cancer Patients	1 0hr	25.23	1864.54	27.13	327.711	0.188207
			1 0hr	25.26	1835.27	27.05	346.257
			1 0hr	25.23	1863.78	26.93	373.138
			1 24hr	25.78	1286.31	25.96	717.26	0.566285
			1 24hr	25.83	1241.7	25.98	706.996
			1 24hr	25.66	1393.34	25.81	796.345
			1 48hr	25.65	1400.14	25.35	1084.65	0.779636
			1 48hr	25.81	1257.41	25.46	1009.44
			1 48hr	25.86	1213.31	25.59	923.773
			1 5 Week	26.18	980.54	26.8	407.413	0.458441
			1 5 Week	26.35	872.407	26.91	379.656
			1 5 Week	26.64	714.976	26.87	390.173
			2 0hr	25.61	1439.31	27.04	347.855	0.245664
			2 0hr	25.56	1489.81	26.96	366.256
			2 0hr	25.57	1484.98	26.95	370.274
			2 24hr	24.9	2347.77	25.52	969.238	0.445231
			2 24hr	24.93	2293.16	25.38	1064.22
			2 24hr	25.02	2150.77	25.48	990.42
			2 48hr	25.41	1653.54	25.09	1286.74	0.794907
			2 48hr	25.36	1706.71	25.12	1266.42
			2 48hr	25.54	1509.89	25.06	1318.15
			2 5 Week	26.17	982.133	26.09	657.905	0.711596
			2 5 Week	26.31	894.63	26.1	654.555
			2 5 Week	26.51	778.721	26.29	577.173
			3 0hr	25.69	1367.58	27.03	348.796	0.271332
			3 0hr	25.73	1329.82	26.84	398.859
			3 0hr	25.87	1206.93	27.2	311.714
			3 24hr	25.24	1853.23	25.17	1222.34	0.603524
			3 24hr	25.01	2176.23	25.13	1254.56
			3 24hr	25.12	2011.51	25.24	1168.97
			3 48hr	25.16	1961.54	24.91	1461.15	0.818327
			3 48hr	25.29	1792.22	24.79	1577.58
			3 48hr	25.37	1701.87	24.94	1425.76
			3 5 Week	25.47	1589.09	25.84	781.735	0.479489
			3 5 Week	25.38	1687.43	25.95	722.014
			3 5 Week	25.6	1455.75	25.87	765.322
			4 0hr	25.71	1350.49	27.05	344.425	0.280855
			4 0hr	25.82	1246.24	27.03	351.038
			4 0hr	26.01	1097.17	27.06	341.986
			4 24 hr	25.56	1496.47	25.23	1177.43	0.834348
			4 24 hr	25.67	1379.84	25.19	1208.83
			4 24 hr	25.58	1473.58	25.15	1243.06
			4 48 hr	25.74	1324.44	24.8	1568.14	1.26101
			4 48 hr	25.96	1136.13	24.87	1493.53
			4 48 hr	26.04	1072.52	24.98	1393.59
			4 5 Week	26.52	773.997	26.31	569.769	0.81799
			4 5 Week	26.78	651.143	26.24	596.376
			4 5 Week	26.83	627.541	26.46	512.928
			5 0 hr	26.07	1052.26	27.31	290.826	0.292034
			5 0 hr	26.31	897.903	27.38	276.38
			5 0 hr	26.13	1012.07	27.27	297.867
			5 24 hr	26.11	1022.38	26.05	677.078	0.67241
			5 24 hr	26.12	1016.18	26.05	675.792
			5 24 hr	26.19	972.222	26.06	671.611
			5 48 hr	26.06	1063.42	25.37	1067.95	0.922295
			5 48 hr	25.81	1258.94	25.19	1205.57
			5 48 hr	25.94	1153.78	25.57	932.506
			5 5 Week	26.72	677.83	26.3	573.316	0.846981
			5 5 Week	26.84	624.746	26.29	575.097
			5 5 Week	26.87	610.464	26.59	471.897
			6 0 hr	26.61	730.665	27.83	204.938	0.317728
			6 0 hr	26.81	634.453	27.75	216.017
			6 0 hr	26.61	729.184	27.56	244.464
			6 24 hr	26.52	778.09	26.06	671.544	0.957979
			6 24 hr	26.77	655.65	26.07	669.798
			6 24 hr	26.68	694.251	26.01	697.228
			6 48 hr	26.56	753.546	25.68	867.842	1.10738
			6 48 hr	26.67	699.624	25.82	791.973
			6 48 hr	26.33	882.732	25.58	926.922
			6 5 Week	26.97	571.399	27.51	253.332	0.47048
			6 5 Week	27.24	475.466	27.54	248.833
			6 5 Week	27.01	556.301	27.52	252.092
			7 0 hr	26.07	1053.12	27.33	285.633	0.265473
			7 0 hr	25.98	1117.39	27.28	295.55
			7 0 hr	25.91	1171.71	27.23	306.087
			7 24 hr	25.77	1292.06	25.73	837.967	0.834254
			7 24 hr	25.83	1245.23	25.32	1109.24
			7 24 hr	26.07	1051.41	25.4	1046.68
			7 48 hr	25.82	1250.29	25.23	1173.9	1.05543
			7 48 hr	26.1	1031.97	25.23	1172.96
			7 48 hr	25.94	1152.84	25.1	1278.65
			7 5 Week	25.97	1126.49	26.24	596.018	0.550939
			7 5 Week	26.17	985.726	26.32	562.741
			7 5 Week	26.02	1094.06	26.21	607.705
			8 0 hr	26.09	1440	27.12	503	0.310636
			8 0 hr	25.97	1557	27.23	468
			8 0 hr	25.7	1864	27.02	539
			8 24 hr	26.12	1414	25.83	1185	0.749606
			8 24 hr	25.65	1927	25.71	1285
			8 24 hr	25.81	1739	25.65	1338
			8 48 hr	25.77	1778	25.11	1916	1.05205
			8 48 hr	26.14	1396	25.44	1540
			8 48 hr	25.94	1591	25.42	1557
			8 5 Week	26.39	1182	26.5	760	0.627855
			8 5 Week	26.33	1228	26.45	787
			8 5 Week	26.39	1180	26.61	707
			9 0 hr	25.59	2006	26.84	605	0.291999
			9 0 hr	25.55	2064	27.15	495
			9 0 hr	25.96	1567	27	546
			9 24 hr	25.35	2351	25.48	1494	0.697534
			9 24 hr	25.64	1945	25.55	1424
			9 24 hr	25.27	2475	25.2	1805
			9 48 hr	25.54	2068	25.04	2006	0.955025
			9 48 hr	25.51	2111	25.01	2040
			9 48 hr	25.4	2269	24.96	2112
			9 5 week	26.14	1394	26.54	742	0.565044
			9 5 week	26.41	1165	26.68	675
			9 5 week	26.37	1200	26.61	707
			10 0 hr	25.93	1599	26.85	602	0.316554
			10 0 hr	25.42	2247	26.75	644
			10 0 hr	25.35	2352	26.59	716
			10 24 hr	25.15	2684	24.93	2149	0.853812
			10 24 hr	25.41	2254	24.94	2144
			10 24 hr	25.24	2525	24.98	2079
			10 48 hr	26.24	1308	25	2056	1.40457
			10 48 hr	26.27	1283	25.1	1922
			10 48 hr	25.77	1784	24.92	2167
			10 5 Week	26.67	985	26.34	847	0.808606
			10 5 Week	26.37	1195	26.16	953
			10 5 Week	26.75	934	26.59	718
			11 0 hr	25.92	1428.67	26.31	603.603	0.38061
			11 0 hr	25.67	1692.93	26.28	616.636
			11 0 hr	25.85	1497.23	26.48	537.732
			11 1-2 hr	25.85	1017.69	26.15	306.464	0.292419
			11 1-2 hr	25.64	1177.95	25.81	390.515
			11 1-2 hr	25.65	1165.68	26.25	285.935
			11 24 hr	25.74	1620.64	25.09	1385.74	0.825833
			11 24 hr	25.67	1699.79	25.13	1353.28
			11 24 hr	25.9	1451.36	25.3	1201.68
			11 5th/6th Fraction	26.35	728.744	24.32	1096.35	1.36791
			11 5th/6th Fraction	26.16	829.014	24.32	1099.42
			11 5th/6th Fraction	26.14	839.771	24.34	1083.83
			11 6th/7th Fraction	26.01	915.381	25.66	431.795	0.486383
			11 6th/7th Fraction	26.26	770.405	25.78	396.214
			11 6th/7th Fraction	25.99	927.632	25.62	443.112
			12 0 hr	25.77	1581.18	26.8	431.002	0.299723
			12 0 hr	26.04	1323.62	27.15	338.431
			12 0 hr	26.36	1058.98	26.84	418.602
			12 1-2 hr	26.52	646.565	26.85	189.053	0.321769
			12 1-2 hr	26.65	593.876	26.87	186.218
			12 1-2 hr	27.21	407.154	27.13	154.873
			12 24 hr	26.6	901.652	25.76	878.015	1.11849
			12 24 hr	26.92	724.887	25.56	1010.13
			12 24 hr	26.54	938.455	25.6	980.77
			12 5th/6th Fraction	26.03	904.749	24.6	904.856	1.00956
			12 5th/6th Fraction	25.87	1007.09	24.57	922.156
			12 5th/6th Fraction	26.27	767.308	24.64	877.741
			12 6th/7th Fraction	26.51	650.746	25.47	491.476	0.79397
			12 6th/7th Fraction	26.45	678.453	25.45	500.51
			12 6th/7th Fraction	26.58	621.786	25.29	557.037
	C	Prostate Cancer Patients	1 0 hr	26.56	587.786	28.01	163.31	0.309882
			1 0 hr	26.85	482.753	27.98	165.876
			1 0 hr	26.69	539.485	27.95	169.732
			1 48 hr	26.36	675.092	27.14	291.483	0.466512
			1 48 hr	26.41	651.857	27.07	306.293
			1 48 hr	26.48	622.366	27.04	311.602
			1 5th Fraction	26.84	485.481	26.74	382.704	0.730879
			1 5th Fraction	26.62	564.821	26.65	405.7
			1 5th Fraction	26.8	499.357	26.9	344.208
			1 1 Month after last fraction	26.25	724.076	27.51	227.076	0.320191
			1 1 Month after last fraction	25.76	1011.34	27.11	297.664
			1 1 Month after last fraction	26.39	659.512	27.42	242.096
			2 0 hr	25.83	960.935	27.14	291.949	0.378728
			2 0 hr	26.31	697.75	27.26	270.222
			2 0 hr	26.26	719.138	26.92	338.377
			2 48 hr	26.27	717.981	26.22	540.655	0.658509
			2 48 hr	26.16	773.184	26.46	459.626
			2 48 hr	26.3	703.39	26.51	444.851
			2 5th Fraction	26.57	582.604	25.55	848.54	1.4287
			2 5th Fraction	26.41	648.977	25.48	892.634
			2 5th Fraction	26.51	608.493	25.48	887.742
			2 1 Month after last fraction	26.17	764.825	27.06	307.95	0.38534
			2 1 Month after last fraction	25.89	928.235	26.98	325.705
			2 1 Month after last fraction	26.25	725.828	27.11	298.438
			3 0 hr	25.8	982.053	26.46	462.113	0.487816
			3 0 hr	26.1	803.326	26.53	439.989
			3 0 hr	25.86	945.966	26.56	430.293
			3 48 hr	26.5	613.659	26.02	621.335	0.935499
			3 48 hr	26.66	549.569	26.16	565.125
			3 48 hr	26.38	662.439	26.28	521.449
			3 5th Fraction	26.39	661.107	25.73	753.413	1.0009
			3 5th Fraction	26.2	748.981	25.61	817.416
			3 5th Fraction	25.85	953.229	25.65	794.625
			3 1 Month after last fraction	25.99	864.047	26.79	369.293	0.414452
			3 1 Month after last fraction	26.03	840.038	26.82	363.001
			3 1 Month after last fraction	25.75	1015.83	26.69	394.98
			4 0 hr	26.12	790.176	27.18	284.918	0.370554
			4 0 hr	25.89	923.018	26.99	323.532
			4 0 hr	26.18	759.609	27.06	307.858
			4 48 hr	25.88	930.48	26.08	597.051	0.769487
			4 48 hr	26.18	762.059	25.99	631.916
			4 48 hr	26.26	719.428	26	627.01
			4 5th Fraction	25.57	1148.54	25.76	735.928	0.666798
			4 5th Fraction	25.92	906.083	25.87	684.16
			4 5th Fraction	25.65	1085.16	25.9	673.511
			4 1 Month after last fraction	26.04	837.337	27.18	284.747	0.298792
			4 1 Month after last fraction	25.95	887.312	27.3	262.032
			4 1 Month after last fraction	25.9	921.904	27.41	243.99
			5 0 hr	26.52	605.317	27.29	263.345	0.475199
			5 0 hr	26.95	451.91	27.47	234.501
			5 0 hr	27	436.18	27.62	211.821
			5 48 hr	26.29	707.366	26.83	358.638	0.471619
			5 48 hr	26.09	809.495	26.92	338.749
			5 48 hr	26.18	762.366	26.76	377.539
			5 5th Fraction	26.21	743.274	26.13	576.244	0.825426
			5 5th Fraction	26.26	719.428	25.92	663.227
			5 5th Fraction	26.09	807.542	25.98	634.446
			5 1 Month after last fraction	25.76	1010.53	27.68	202.609	0.249421
			5 1 Month after last fraction	25.72	1035.23	27.06	309.06
			5 1 Month after last fraction	25.56	1158.76	27.16	287.606
			6 0 hr	26.59	576.769	26.87	349.651	0.607424
			6 0 hr	26.86	479.46	26.95	332.313
			6 0 hr	26.64	556.918	27.11	297.902
			6 48 hr	26.53	598.773	26.93	337.061	0.553693
			6 48 hr	26.33	688.264	26.89	346.278
			6 48 hr	26.57	583.542	26.86	352.386
			6 5th Fraction	27.15	393.309	26.36	492.679	0.90881
			6 5th Fraction	26.76	515.493	26.76	376.559
			6 5th Fraction	26.84	486.851	26.67	399.146
			6 1 Month after last fraction	26.68	540.572	27.23	274.357	0.499092
			6 1 Month after last fraction	26.6	570.764	27.1	300.113
			6 1 Month after last fraction	26.63	560.066	27.31	259.713
			7 0 hr	26.31	695.786	27.57	218.223	0.339694
			7 0 hr	26.35	678.088	27.4	245.948
			7 0 hr	26.58	582.135	27.7	200.274
			7 48 hr	26.2	752.305	26.9	343.556	0.529363
			7 48 hr	26.48	621.115	26.98	325.412
			7 48 hr	26.66	548.905	26.88	348.639
			7 5th Fraction	26.14	783.839	26.46	462.575	0.554646
			7 5th Fraction	25.94	895.566	26.28	519.058
			7 5th Fraction	25.81	979.684	26.36	493.221
			7 1 Month after last fraction	25.89	924.506	26.95	331.881	0.349365
			7 1 Month after last fraction	25.75	1015.83	26.68	398.548
			7 1 Month after last fraction	25.62	1113.93	26.93	336.624
			8 0 hr	26.72	567.233	27.62	132.585	0.229508
			8 0 hr	26.48	667.437	27.39	154.972
			8 0 hr	26.52	650.88	27.49	145.193
			8 48 hr	26.18	818.265	26.6	270.832	0.326701
			8 48 hr	26.39	710.269	26.88	222.172
			8 48 hr	26.63	604.357	27	203.814
			8 5th Fraction	26.83	527.739	26.62	266.684	0.479341
			8 5th Fraction	26.99	472.557	26.63	264.247
			8 5th Fraction	26.67	587.957	26.83	230.384
			8 1 Month after last fraction	26.4	704.066	27.33	162.587	0.204453
			8 1 Month after last fraction	26.06	886.541	27.37	158.221
			8 1 Month after last fraction	26.43	689.619	27.49	145.39
			9 0 hr	26.34	735.046	26.83	229.568	0.319987
			9 0 hr	26.39	709.986	26.97	209.045
			9 0 hr	26.43	690.719	26.74	244.8
			9 48 hr	25.74	1099.09	26.17	366.897	0.310217
			9 48 hr	25.49	1293.76	26.16	369.47
			9 48 hr	25.53	1261.67	26.05	397.326
			9 5th Fraction	25.81	1042.32	25.33	660.403	0.685949
			9 5th Fraction	26.12	847.147	25.53	574.392
			9 5th Fraction	26.11	857.683	25.35	649.611
			9 1 Month after last fraction	25.58	1222.06	26.54	282.516	0.258621
			9 1 Month after last fraction	25.75	1087.32	26.51	288.049
			9 1 Month after last fraction	25.89	991.251	26.54	283.047
			10 0 hr	26.17	1211.02	26.9	402.729	0.359679
			10 0 hr	26.29	1110.7	26.9	403.303
			10 0 hr	26.36	1059.41	26.87	410.088
			10 1-2 hr	26.22	794.678	26.83	190.802	0.236365
			10 1-2 hr	26.12	851.695	26.72	206.756
			10 1-2 hr	26.36	723.479	27.06	162.592
			10 24 hr	26.11	1258.42	26.13	683.775	0.527176
			10 24 hr	25.92	1429.82	26.15	671.096
			10 24 hr	26.11	1259.94	26.04	726.513
			10 5th Fraction	25.37	1413.22	25.09	641.951	0.482444
			10 5th Fraction	25.67	1155.39	25.3	553.704
			10 5th Fraction	25.71	1121	25.23	584.377
			10 Last Fraction	26.12	849.639	25.32	548.343	0.627141
			10 Last Fraction	25.97	939.668	25.22	584.74
			10 Last Fraction	26.02	906.939	25.29	557.845
	D	Lung Cancer Patients	1 0 hr	26.05	1308.2	26.47	540.969	0.42199
			1 0 hr	25.98	1375.42	26.43	555.807
			1 0 hr	26.31	1097.31	26.59	498.74
			1 1-2 hr	26.39	707.339	26.06	327.246	0.395857
			1 1-2 hr	26.35	726.399	26.31	275.222
			1 1-2 hr	26.04	896.766	26.09	320.078
			1 24 hr	25.74	1618.02	24.78	1715.06	0.931773
			1 24 hr	25.81	1540.81	25.21	1283.43
			1 24 hr	25.72	1638.42	25.01	1471.46
			1 5th/6th Fraction	26.12	848.613	24.6	902.985	1.20917
			1 5th/6th Fraction	26.65	591.726	24.83	772.034
			1 5th/6th Fraction	26.59	619.535	24.75	815.729
			1 6th/7th Fraction	26.71	571.116	25.42	509.498	0.804556
			1 6th/7th Fraction	26.26	771.959	25.34	541.016
			1 6th/7th Fraction	26.63	602.551	25.41	514.851
			2 0 hr	26.01	1347.91	27.22	323.947	0.276325
			2 0 hr	26.17	1206.14	27.09	354.968
			2 0 hr	26.16	1219.37	27.05	363.777
			2 1-2 hr	26.13	846.223	25.91	362.4	0.467176
			2 1-2 hr	26.07	876.761	25.77	401.414
			2 1-2 hr	26.43	688.503	25.91	362.775
			2 24 hr	26.44	1008.85	25.53	1028.69	0.859208
			2 24 hr	26.3	1102.87	25.58	992.815
			2 24 hr	26.16	1218.39	25.83	839.754
			2 5th/6th Fraction	26.68	582.502	25.3	553.761	0.860522
			2 5th/6th Fraction	26.38	714.212	25.42	510.342
			2 5th/6th Fraction	26.88	508.348	25.48	489.193
	E	Head & Neck Cancer Patients	1 0hr	26.02	1813.37	27.2	505.73	0.274457
			1 0hr	25.98	1859.14	27.11	538.628
			1 0hr	25.82	2066.27	27.13	530.69
			1 24hr	26.3	1500.32	25.85	1239.01	0.841011
			1 24hr	26.44	1372.54	25.93	1171.6
			1 24hr	26.35	1451.28	25.86	1226.04
			1 48hr	26	1831.39	26.22	969.866	0.62331
			1 48hr	26.21	1597.1	26.11	1045.11
			1 48hr	26.24	1563.34	26.03	1096.48
			1 6 weeks	25.21	3093.46	26.15	1013.44	0.34491
			1 6 weeks	25.13	3260.59	26.09	1058.45
			1 6 weeks	25.44	2665.88	26.11	1039.17
			2 0HR	26.76	1107.64	26.46	828.286	0.786005
			2 0HR	26.72	1138.29	26.37	877.063
			2 0HR	27.08	892.448	26.58	761.431
			2 24HR	25.68	2274.78	25.2	1900.07	0.838375
			2 24HR	25.62	2366.58	25.17	1935.71
			2 24HR	25.84	2043.51	25.31	1768.65
			2 48HR	26.04	1785.6	24.88	2345.01	1.28132
			2 48HR	26.09	1723.82	25.04	2114.17
			2 48HR	26.1	1717.7	24.95	2238.45
			2 5 WEEKS	26.52	1301.15	26.14	1019.64	0.730806
			2 5 WEEKS	26.42	1382.89	26.08	1064.71
			2 5 WEEKS	26.13	1679.4	26.02	1104.48
			3 0HR	26.31	1495.58	26.8	658.772	0.450281
			3 0HR	26.62	1211.24	27.01	574.23
			3 0HR	26.47	1338.22	26.97	588.403
			3 24HR	26.33	1470.93	25.91	1190.29	0.760804
			3 24HR	26.44	1366.04	26.02	1106.98
			3 24HR	26.34	1466.28	26.21	976.659
			3 48HR	26.5	1313.57	25.72	1348.85	1.06834
			3 48HR	26.6	1227.64	25.77	1304
			3 48HR	26.6	1232.51	25.69	1378.75
			3 5 WEEKS	25.39	2743.99	25.29	1788.59	0.561742
			3 5 WEEKS	25.02	3520.71	25.33	1743.62
			3 5 WEEKS	25.19	3142.8	25.32	1752.38
			4 0HR	27.3	773.67	27.35	460.181	0.571066
			4 0HR	26.83	1055.86	27.17	515.976
			4 0HR	27.39	729.092	27.27	484.986
			4 24HR	26.41	1398.85	26.13	1029.51	0.791361
			4 24HR	26.59	1238.37	26.07	1068.07
			4 24HR	26.49	1320.34	26.12	1034.28
			4 48HR	27.35	748.085	26.15	1011.55	1.31553
			4 48HR	27.33	755.82	26.31	915.477
			4 48HR	27.44	704.424	26.21	978.101
			4 5 WEEKS	26.96	970.146	25.83	1257.29	1.32076
			4 5 WEEKS	27.07	903.104	25.79	1286.93
			4 5 WEEKS	26.96	968.229	25.89	1208.69
			5 0hr	25.08	3382.8	26.87	632.31	0.202081
			5 0hr	25.4	2725.6	26.88	628.159
			5 0hr	25.07	3400.24	26.8	661.043
			5 24hr	25.73	2187.41	26.35	886.687	0.404529
			5 24hr	25.73	2194.34	26.22	970.915
			5 24hr	25.46	2616.76	26.21	973.496
			5 48hr	26.14	1674.75	25.19	1910.75	1.0844
			5 48hr	26.01	1827.05	25.15	1963.69
			5 48hr	26	1839.38	25.19	1917.52
			5 5 weeks	26.16	1651.72	25.39	1678.03	0.978604
			5 5 weeks	26.21	1590.16	25.47	1588.76
			5 5 weeks	26.03	1796.94	25.4	1664.22
			6 0hr	27.03	922.605	27.97	305.074	0.332844
			6 0hr	27.39	725.926	28.19	262.752
			6 0hr	26.78	1088.09	27.79	343.04
			7 0hr	25.64	2326.66	26.76	678.426	0.329666
			7 0hr	25.86	2010.63	26.65	729.194
			7 0hr	25.51	2544.28	26.4	861.001
			7 24hr	25.86	2011.42	25.84	1246.09	0.743264
			7 24hr	26.26	1540.62	25.86	1227.73
			7 24hr	26.04	1782.08	25.57	1490.84
			7 48hr	26.38	1423.42	25.3	1783.32	1.12084
			7 48hr	26.47	1339.81	25.58	1483.24
			7 48hr	26.41	1400.51	25.66	1400.34
			8 0HR	26.64	1192.62	26.97	476.785	0.356036
			8 0HR	26.61	1220.14	26.96	480.994
			8 0HR	26.09	1728.49	26.86	516.657
			8 24HR	25.89	1973.39	26.05	894.561	0.49915
			8 24HR	26.07	1744.12	25.9	988.854
			8 24HR	25.78	2131.04	25.83	1035.89
			8 48HR	26.35	1448.18	25.88	1000.71	0.618694
			8 48HR	26.1	1719.51	25.89	997.483
			8 48HR	25.96	1884.6	25.71	1127.63
			9 0HR	26.2	1601.89	27.01	465.505	0.329721
			9 0HR	26.32	1476.86	26.95	485.093
			9 0HR	26.4	1396.93	26.83	525.129
			9 24HR	26.55	1263.64	25.89	996.576	0.835447
			9 24HR	26.83	1048.8	25.99	932.391
			9 24HR	26.64	1195.01	25.88	1001.32
			9 48HR	26.75	1105.93	25.38	1404.87	1.06901
			9 48HR	26.7	1147.19	25.61	1207.33
			9 48HR	26.43	1370.34	25.54	1261.31
	F	Breast Cancer Patients	1 0 hr	26.03	1330.59	26.91	401.094	0.332953
			1 0 hr	26.37	1054.28	26.99	378.268
			1 0 hr	26.38	1045.8	27.05	362.89
			1 1-2 hr	27.1	438.481	26.54	234.192	0.464826
			1 1-2 hr	26.95	482.799	26.46	247.37
			1 1-2 hr	26.58	620.535	26.53	235.114
			1 24 hr	26.16	1215.44	26.21	645.519	0.507912
			1 24 hr	26.16	1212.98	26.42	560.747
			1 24 hr	26.37	1056.41	26.41	563.721
			1 5th/6th Fraction	27.47	339.92	26.43	253.223	0.741623
			1 5th/6th Fraction	27.54	325.447	26.47	246.169
			1 5th/6th Fraction	27.28	387.782	26.28	281.647
			1 6th/7th Fraction	26.12	848.613	25.49	487.222	0.627905
			1 6th/7th Fraction	26.36	719.989	25.58	455.998
			1 6th/7th Fraction	26.23	790.209	25.34	537.89
			2 0 hr	26.08	1285.66	26.74	449.678	0.280134
			2 0 hr	25.84	1512.43	26.94	391.102
			2 0 hr	25.92	1426.94	27.14	342.796
			2 1-2 hr	26.91	498.612	26.56	231.421	0.528367
			2 1-2 hr	26.8	534.818	26.4	258.947
			2 1-2 hr	26.95	485.334	26.13	312.097
			2 24 hr	26.03	1327.37	25.99	751.773	0.525116
			2 24 hr	26.28	1119.71	26.35	586.773
			2 24 hr	26.34	1079.28	26.55	513.202
			2 5th/6th Fraction	26.1	859.97	25.14	620.655	0.644485
			2 5th/6th Fraction	26.03	905.479	25.25	574.483
			2 5th/6th Fraction	25.82	1038.82	25.16	612.171
			2 6th/7th Fraction	26.87	511.223	25.36	532.793	0.851534
			2 6th/7th Fraction	26.82	529.672	25.78	397.364
			2 6th/7th Fraction	26.68	581.096	25.6	451.023
			3 0 hr	26.97	700.694	26.83	423.312	0.535029
			3 0 hr	26.92	724.009	27.07	359.327
			3 0 hr	26.61	898.379	26.71	460.276
			3 1-2 hr	26.81	532.024	27.19	149.287	0.284357
			3 1-2 hr	26.32	742.674	26.69	211.015
			3 1-2 hr	26.54	639.57	26.89	184.034
			3 24 hr	26.39	1042.42	26.4	568.327	0.520211
			3 24 hr	26.54	941.113	26.46	545.167
			3 24 hr	26.18	1198.85	26.47	542.016
			3 5th/6th Fraction	26.41	697.998	26.2	296.114	0.389008
			3 5th/6th Fraction	26.26	771.959	26.1	317.866
			3 5th/6th Fraction	26.3	752.613	26.44	250.616
			3 6th/7th Fraction	26.31	748.682	25.81	389.546	0.579191
			3 6th/7th Fraction	26.66	587.924	25.89	368.908
			3 6th/7th Fraction	26.66	589.347	25.93	357.04
			4 0 hr	26.2	1180.58	27.25	316.971	0.250046
			4 0 hr	26.31	1098.65	27.43	280.604
			4 0 hr	26.2	1181.54	27.5	267.777
			4 1-2 hr	26.05	889.57	27.01	168.467	0.208186
			4 1-2 hr	26.14	837.069	26.89	183.198
			4 1-2 hr	26.12	852.039	26.88	185.18
			4 24 hr	26.08	1279.96	26.43	554.395	0.44263
			4 24 hr	26.03	1324.15	26.43	554.169
			4 24 hr	26.2	1182.01	26.4	567.288
			4 5th/6th Fraction	26.74	557.028	26.06	328.161	0.648583
			4 5th/6th Fraction	26.87	510.4	25.98	345.624
			4 5th/6th Fraction	26.83	526.269	25.92	359.859
			4 6th/7th Fraction	26.23	786.398	25.67	427.748	0.532489
			4 6th/7th Fraction	26.26	771.959	25.7	420.854
			4 6th/7th Fraction	26.11	855.478	25.64	436.739
	G	Cardiac Fluoroscopy Patients	1 0 hr	25.72	1484.99	27.01	386.26	0.220069
			1 0 hr	25.41	1841.05	27.11	357.823
			1 0 hr	25.78	1420.75	27.36	300.538
			1 24hr	25.84	1366.04	26.42	581.501	0.470449
			1 24hr	26.13	1118.6	26.54	535.716
			1 24hr	26.08	1150.72	26.39	593.035
			2 0 hr	27.37	472.799	27.73	231.604	0.477241
			2 0 hr	27.54	418.18	27.87	210.38
			2 0 hr	27.51	427.089	28.04	187.052
			2 24hr	26.36	951.868	25.42	1176.08	1.12837
			2 24hr	26.58	815.871	25.79	904.718
			2 24hr	26.47	878.886	25.79	905.569
			3 0 hr	25.6	1616.3	27.19	340.465	0.227527
			3 0 hr	25.75	1455.82	27.35	303.948
			3 0 hr	26.04	1184.5	27.26	324.084
			3 24hr	27.52	426.031	28.4	144.873	0.361198
			3 24hr	27.11	564.059	27.86	211.769
			3 24hr	27.33	485.071	28.12	176.184
			4 0 hr	27.24	514.18	27.52	268.753	0.497988
			4 0 hr	27.09	570.861	27.36	300.601
			4 0 hr	26.85	678.52	27.32	308.878
			4 24hr	26.08	1155.96	26.82	440.326	0.381117
			4 24hr	26.1	1137.01	26.95	401.315
			4 24hr	25.89	1315.61	26.55	533.649
			5 0 hr	27.48	436.007	28.51	134.389	0.322278
			5 0 hr	27.72	370.637	28.52	133.787
			5 0 hr	27.51	428.858	28.56	129.998
			5 24hr	27.9	326.603	28.5	134.98	0.357631
			5 24hr	27.54	418.007	28.22	164.497
			5 24hr	27.37	471.238	28.5	135.348
			5 1 month	27.47	440.172	27.97	195.667	0.351366
			5 1 month	26.92	644.887	27.89	206.85
			5 1 month	26.94	635.363	27.93	201.981
	H	CT Scan Patients	1 0 hr	26.94	1081.27	27.65	406.71	0.386255
			1 0 hr	26.9	1107.76	27.64	407.52
			1 0 hr	27.04	1013.44	27.59	422.743
			1 2 hr	27.45	773.589	27.44	467.431	0.663063
			1 2 hr	27.6	701.95	27.4	477.955
			1 2 hr	27.6	698.67	27.35	496.253
			1 24 hr	27.04	1010.68	27.6	418.854	0.404152
			1 24 hr	27.05	1000.87	27.62	413.23
			1 24 hr	26.96	1062.87	27.63	410.446
			1 Day 2	27.27	871.717	27.97	326.991	0.351879
			1 Day 2	27.15	941.014	28.07	306.564
			1 Day 2	27.22	899.012	28	320.651
			2 0 hr	28.01	534.668	29.07	156.574	0.26544
			2 0 hr	27.63	685.972	28.93	172.045
			2 0 hr	27.86	588.66	29.12	151.642
			2 2 hr	27.06	996.968	28.53	225.138	0.248291
			2 2 hr	27.16	931.514	28.35	253.43
			2 2 hr	27.05	1005.96	28.37	250.028
			2 Day 3	27.61	695.678	28.26	269.244	0.341182
			2 Day 3	27.41	791.3	28.42	242.417
			2 Day 3	27.38	810.048	28.25	272.042
			2 Day 7	28.04	525.053	28.79	189.119	0.296863
			2 Day 7	27.94	560.413	29.13	150.906
			2 Day 7	28.06	517.929	29.29	135.964
			3 0 hr	27.78	623.419	29.95	87.2692	0.154788
			3 0 hr	27.64	683.433	29.85	93.2137
			3 0 hr	27.54	725.91	29.31	134.165
			3 24 hr	28.53	380.811	30.27	70.2264	0.171017
			3 24 hr	28.26	453.038	30.28	69.7603
			3 24 hr	28.42	407.649	30.23	72.3303
			2 Day 2	27.79	616.884	29.71	102.465	0.141978
			2 Day 2	27.5	747.326	29.72	101.461
			2 Day 2	27.62	692.427	29.94	88.0708
			2 Day 3	27.06	996.579	29.67	105.419	0.104077
			2 Day 3	27.11	962.558	29.65	106.928
			2 Day 3	27.01	1028.99	29.77	98.6471
			4 0 hr	28.29	445.846	29.83	94.8398	0.184394
			4 0 hr	28.29	445.151	29.97	85.8326
			4 0 hr	28.15	486.577	30.21	73.3438
			4 2 hr	28.17	482.229	29.78	97.7395	0.188197
			4 2 hr	28.06	519.346	29.81	96.0159
			4 2 hr	27.62	688.923	29.42	124.391
			4 24 hr	27.59	703.596	29.06	157.652	0.235571
			4 24 hr	27.54	729.887	28.9	175.656
			4 24 hr	27.4	799.526	28.76	192.724
			4 Day 2	27.92	568.121	29.56	113.273	0.211931
			4 Day 2	27.8	613.044	29.16	148.244
			4 Day 2	27.76	629.286	29.45	122.174
			4 Day 3	27.81	608.515	29.56	112.959	0.158322
			4 Day 3	27.57	712.994	29.62	108.912
			4 Day 3	27.45	770.125	29.61	109.281
			4 Day 7	29.06	268.542	31.17	38.7124	0.141767
			4 Day 7	29.03	273.834	31.42	32.7363
			4 Day 7	28.85	307.487	30.81	49.0341
			5 0 hr	26.31	3202.76	26.72	543.68	0.165503
			5 0 hr	26.36	3103.63	26.9	479.228
			5 0 hr	26.46	2899.44	26.84	500.687
			5 2 hr	26.24	3376.19	26.56	606.757	0.183649
			5 2 hr	26.49	2846.27	26.6	590.909
			5 2 hr	26.21	3435.15	26.63	575.946
			5 24 hr	27.14	1839.72	27.23	382.838	0.241756
			5 24 hr	27.35	1600.82	27.18	394.197
			5 24 hr	27.26	1703.7	26.94	466.615
			5 Day 2	29.46	391.657	29.1	105.261	0.268414
			5 Day 2	29.41	403.123	29.14	102.144
			5 Day 2	29.2	464.113	28.79	130.499
			5 Day 3	28.33	832.122	27.76	264.974	0.299162
			5 Day 3	27.92	1090.96	27.64	288.317
			5 Day 3	28.23	888.954	27.64	287.962
			5 Day 7	29.26	446.005	28.07	214.366	0.431133
			5 Day 7	28.92	559.244	28.13	204.947
			5 Day 7	29.04	517.587	27.92	237.232
			6 0 hr	29.08	503.567	28.07	213.444	0.432757
			6 0 hr	29.18	471.561	28	224.264
			6 0 hr	28.73	636.847	27.79	259.885
			6 2 hr	29.2	463.652	27.7	275.394	0.579224
			6 2 hr	29.11	493.154	27.69	276.981
			6 2 hr	29.11	492.566	27.64	287.136
			6 24 hr	27.25	1709.47	26.64	574.825	0.354302
			6 24 hr	27.4	1547.27	26.7	549.455
			6 24 hr	27.42	1526.47	26.65	570.419
			6 Day 2	26.93	2115.12	26.5	630.231	0.29079
			6 Day 2	27.1	1890.94	26.76	526.121
			6 Day 2	26.98	2045.57	26.57	603.405
			6 Day 3	27.17	1811.03	26.41	671.619	0.354115
			6 Day 3	27.36	1586.24	26.7	550.527
			6 Day 3	27.29	1669.14	26.64	571.942
			6 Day 7	27.32	1638.2	27.04	434.906	0.253391
			6 Day 7	27.31	1650.31	27.29	367.07
			6 Day 7	27.11	1881.19	26.82	507.982
			7 0 hr	27.13	1854.79	27	448.775	0.256122
			7 0 hr	27.22	1744.18	27.01	445.518
			7 0 hr	27.28	1684.15	26.96	458.83
			7 2 hr	27.01	2007.27	26.65	568.783	0.302326
			7 2 hr	27.11	1882.68	26.58	595.778
			7 2 hr	26.74	2401.44	26.27	737.489
			7 24 hr	27.47	1482.76	27.14	406.1	0.271111
			7 24 hr	27.42	1527.99	27.08	423.459
			7 24 hr	27.29	1667.81	27.03	438.85
			7 Day 2	26.56	2720.56	26.61	586.56	0.226076
			7 Day 2	26.81	2294.46	26.73	540.565
			7 Day 2	26.67	2523.93	26.63	577.248
			7 Day 3	27.86	1140.23	27.31	360.612	0.332014
			7 Day 3	27.56	1390.18	26.87	487.859
			7 Day 3	27.66	1298.2	27.08	422.678
			7 Day 7	27.52	1426.89	27.41	338.043	0.224542
			7 Day 7	27.46	1486.6	27.71	273.564
			7 Day 7	27.51	1438.87	27.29	365.679
			8 0 hr	28.83	596.964	28.63	144.954	0.28171
			8 0 hr	28.94	553.157	28.53	156.194
			8 0 hr	28.75	627.164	28.17	199.532
			8 2 hr	27.96	1066.27	27.72	271.801	0.251207
			8 2 hr	28.01	1032.65	27.91	238.452
			8 2 hr	28	1035.33	27.69	277.094
			8 24 hr	28.92	561.586	28.84	125.458	0.223262
			8 24 hr	29.05	515.224	29	112.519
			8 24 hr	28.99	534.225	28.89	121.706
			8 Day 2	29.57	364.218	29.06	108.317	0.283055
			8 Day 2	29.82	306.441	29.28	92.8874
			8 Day 2	29.54	371.243	29.27	93.7106
			8 Day 3	28.77	619.967	28.64	144.434	0.238532
			8 Day 3	28.76	623.431	28.53	156.194
			8 Day 3	28.68	656.405	28.56	152.536
			9 0 hr	29.05	513.279	27.78	261.356	0.511461
			9 0 hr	29.48	384.935	27.93	235.68
			9 0 hr	29.08	505.273	28.02	220.794
			9 2 hr	29.46	391.813	27.93	235.728	0.68698
			9 2 hr	29.68	337.424	27.89	241.357
			9 2 hr	29.41	402.722	27.58	300.548
			9 6 hr	28.7	650.553	27.29	365.229	0.548661
			9 6 hr	28.62	686.462	27.4	339.294
			9 6 hr	28.86	583.226	27.36	349.038
			9 24 hr	28.48	750.471	27.18	393.914	0.556748
			9 24 hr	28.52	730.578	27.18	394.804
			9 24 hr	28.32	839.44	26.83	503.211
			9 Day 3	27.21	1759.87	26.69	554.551	0.335706
			9 Day 3	27.3	1654.59	26.59	592.73
			9 Day 3	27.29	1671.13	26.67	559.982
			10 0 hr	27.4	1551.58	27.18	395.899	0.238254
			10 0 hr	27.27	1685.83	27.18	395.006
			10 0 hr	26.78	2341.51	26.73	538.296
			10 2 hr	27.05	1960.68	26.39	680.775	0.353216
			10 2 hr	27.12	1874.09	26.54	613.14
			10 2 hr	27.04	1976.35	26.23	758.669
