# Supplementary material for: FDXR is a biomarker of radiation exposure in vivo
Source: Sci Rep. 2018 Jan 12;8:684. doi: 10.1038/s41598-017-19043-w (PMC5766591; doi:10.1038/s41598-017-19043-w)
Supplement: Supplementary file 3 — Supplementary Dataset 2 [file 41598_2017_19043_MOESM3_ESM.xlsx]

## Sheet: Supplementary Table S2
				HPRT		FDXR
			Sample	Ct	Starting Quantities	Ct	Starting Quantities	Basal Level
	A	Donor 1	0 Gy	26.97	944.885	28.07	249.384	0.252626
			0 Gy	26.77	1084.61	28.15	235.625
			0 Gy	26.77	1089.66	27.8	302.97
			0.25 Gy	26.73	1120.89	25.75	1282.42	1.219
			0.25 Gy	26.89	995.197	25.77	1268.08
			0.25 Gy	26.95	957.724	25.85	1196.48
			0.5 Gy	27.17	816.587	25.45	1591.91	1.91996
			0.5 Gy	27.05	892.588	25.33	1728.81
			0.5 Gy	26.93	970.329	25.26	1823.81
			1 Gy	27.52	637.234	24.73	2637.18	3.71847
			1 Gy	27.17	815.555	24.58	2938.68
			1 Gy	27.19	808.704	24.63	2833.44
			2 Gy	27.2	802.588	24.34	3489.26	3.8071
			2 Gy	27.04	897.496	24.43	3268.12
			2 Gy	26.94	962.178	24.38	3378.12
			3 Gy	27.6	602.981	24.22	3800.5	6.70541
			3 Gy	27.41	688.075	23.86	4890.84
			3 Gy	27.47	660.493	24.01	4394.6
			4 Gy	27	920.498	24.13	4050.42	5.17075
			4 Gy	27.28	756.57	23.94	4605.98
			4 Gy	27.19	809.386	24.07	4200.42
		Donor 2	0 Gy	27.26	767.821	28.61	170.163	0.202063
			0 Gy	27.35	719.231	28.71	159.429
			0 Gy	27.32	738.287	29.11	120.067
			0.25 Gy	27.95	472.333	26.49	760.092	1.48546
			0.25 Gy	27.64	584.946	26.45	782.544
			0.25 Gy	28.01	451.491	26.61	698.578
			0.5 Gy	27.77	534.012	25.4	1647.74	2.92914
			0.5 Gy	28.05	438.172	25.74	1297.2
			0.5 Gy	28.16	404.429	25.99	1087.35
			1 Gy	30.21	94.9851	28.65	166.379	1.61445
			1 Gy	30.32	87.5965	29.13	117.767
			1 Gy	30.49	77.8394	28.93	136.291
			2 Gy	27.78	529.303	24.94	2276.84	3.90196
			2 Gy	27.46	664.685	25.02	2156.65
			2 Gy	27.79	525.743	24.94	2276.84
			3 Gy	28.12	417.955	24.62	2858.27	6.66179
			3 Gy	28.37	350.696	24.93	2302.58
			3 Gy	28.35	354.713	24.91	2322.76
			4 Gy	27.77	533.112	24.52	3070.98	8.40389
			4 Gy	28.43	333.952	24.53	3055.21
			4 Gy	28.72	273.324	24.35	3457.5
		Donor 3	0 Gy	27.86	500.852	27.65	335.309	0.591511
			0 Gy	27.86	500.746	27.84	292.889
			0 Gy	27.42	687.205	27.51	370.749
			0.25 Gy	26.5	1312.41	24.65	2791.47	2.13502
			0.25 Gy	26.92	974.43	25.09	2056.6
			0.25 Gy	26.92	978.961	25.04	2124.48
			0.5 Gy	26.68	1161.31	24.39	3353.71	3.27154
			0.5 Gy	26.93	969.51	24.37	3418.48
			0.5 Gy	27.07	878.397	24.52	3072.59
			1 Gy	26.95	958.533	24.09	4165.25	4.24428
			1 Gy	27.01	918.171	24.09	4141.68
			1 Gy	26.65	1180.07	23.93	4666.88
			2 Gy	27.37	711.988	24	4421.93	5.84854
			2 Gy	27.19	808.022	23.93	4636.57
			2 Gy	27.23	782.533	24.01	4408.01
			3 Gy	27.59	605.53	24.05	4275.24	6.21448
			3 Gy	27.47	660.215	24.31	3560.76
			3 Gy	27.49	654.393	24.11	4096.66
			4 Gy	27.5	648.349	23.56	6024.12	10.1548
			4 Gy	27.57	615.572	23.58	5959.26
			4 Gy	27.86	501.697	23.58	5946.12
		Donor 4	0 Gy	28.12	416.371	28.44	192.468	0.367765
			0 Gy	28.4	341.645	29.1	121.03
			0 Gy	28.17	401.37	29.19	112.884
			0.25 Gy	28.59	298.889	26.53	740.77	2.02963
			0.25 Gy	27.99	457.433	26.5	755.631
			0.25 Gy	28.26	378.197	26.41	806.253
			0.5 Gy	27.87	497.693	26.28	885.493	2.01868
			0.5 Gy	28.13	415.319	26.33	852.975
			0.5 Gy	28.12	416.02	26.19	944.418
			1 Gy	28.08	430.297	25.6	1429.18	3.43392
			1 Gy	28.11	421.673	25.52	1508.67
			1 Gy	28.1	423.455	25.59	1441.86
			2 Gy	28.05	437.618	25.25	1825.15	4.8882
			2 Gy	28.01	450.16	25.22	1865.69
			2 Gy	28.49	320.025	24.98	2213.14
			3 Gy	28.04	440.395	25.12	2007.27	4.37061
			3 Gy	28.23	385.769	25.11	2019.54
			3 Gy	27.67	572.498	25.07	2086.2
			4 Gy	27.92	481.993	24.79	2528.09	5.00689
			4 Gy	27.91	483.011	24.97	2237.46
			4 Gy	28.12	416.899	25.02	2153.48
		Donor 5	0 Gy	27.33	554.437	28.59	154.905	0.25945
			0 Gy	27.25	586.966	28.71	141.987
			0 Gy	27.39	530.848	28.77	136.972
			0.25 Gy	27.24	591.558	26.2	801.714	1.5177
			0.25 Gy	27.52	487.837	26.37	715.101
			0.25 Gy	27.63	451.633	26.19	806.822
			0.5 Gy	27.4	529.326	25.37	1418.09	2.79301
			0.5 Gy	27.88	379.695	25.36	1424.79
			0.5 Gy	27.31	562.685	25.53	1267.61
			1 Gy	27.08	656.782	24.87	2006.91	3.1503
			1 Gy	27.26	581.216	24.75	2175.64
			1 Gy	26.87	763.165	24.79	2121.72
			2 Gy	27.83	393.489	24.95	1895.99	4.36654
			2 Gy	27.95	360.719	25.06	1755.23
			2 Gy	27.62	454.98	25.17	1628.75
			3 Gy	27.48	498.763	24.3	2972.41	5.33014
			3 Gy	27.12	641.079	24.11	3385.42
			3 Gy	27.05	674.528	24.14	3313.02
			4 Gy	27.57	470.35	24.78	2130.43	4.6362
			4 Gy	27.79	405.117	24.99	1843.7
			4 Gy	27.6	461.748	24.72	2225.46
		Donor 6	0 Gy	27.77	410.806	28.83	131.271	0.328671
			0 Gy	27.89	377.366	28.67	146.344
			0 Gy	27.95	360.867	29.22	100.041
			0.25 Gy	27.84	391.397	26.56	625.165	1.62763
			0.25 Gy	27.94	363.69	26.55	630.374
			0.25 Gy	28.04	340.17	26.81	527.128
			0.5 Gy	27.58	466.124	25.57	1235.93	2.94407
			0.5 Gy	27.67	439.932	25.5	1297.7
			0.5 Gy	27.8	401.313	25.48	1315.36
			1 Gy	28.24	297.106	25.41	1380.11	4.48283
			1 Gy	28.42	261.417	25.34	1453.39
			1 Gy	27.84	389.795	25.37	1417.65
			2 Gy	28.31	281.91	24.5	2585.57	6.99899
			2 Gy	27.9	373.976	24.59	2423.22
			2 Gy	27.77	410.301	24.57	2453.44
			3 Gy	27.96	359.684	24.13	3339.6	9.44444
			3 Gy	27.77	409.964	24.18	3216.38
			3 Gy	28.41	263.678	24.19	3203.22
			4 Gy	28.51	246.525	24.11	3376.76	11.4846
			4 Gy	28.44	258.22	24.29	2991.96
			4 Gy	28.26	293.112	24.39	2794.35
		Donor 7	0 Gy	26.49	989.411	27.26	385.514	0.456969
			0 Gy	26.83	780.577	27.27	382.72
			0 Gy	26.72	842.458	27.12	425.573
			0.25 Gy	27.45	510.77	25.56	1242.79	2.31857
			0.25 Gy	27.38	535.66	25.44	1354.89
			0.25 Gy	27.2	604.559	25.58	1230.25
			0.5 Gy	27.4	527.808	24.77	2140.05	3.60017
			0.5 Gy	27.44	514.978	25.06	1754.15
			0.5 Gy	27.43	516.882	25.09	1720.87
			1 Gy	28.01	346.222	25.02	1806.12	4.85775
			1 Gy	27.57	471.315	24.69	2274.09
			1 Gy	27.42	519.859	24.6	2416.53
			2 Gy	27.25	586.485	23.66	4601.6	7.99854
			2 Gy	27.3	567.552	23.6	4802.93
			2 Gy	27.06	667.921	23.49	5168.47
			3 Gy	27.63	449.969	23.69	4516.59	10.2961
			3 Gy	27.58	466.124	23.67	4570.12
			3 Gy	27.73	419.834	23.64	4668.07
			4 Gy	27.5	492.865	23.35	5717.23	11.3766
			4 Gy	27.35	546.086	23.26	6082.17
			4 Gy	27.41	525.648	23.28	6000.47
		Donor 8	0 Gy	27.34	549.006	27.5	328.473	0.596385
			0 Gy	27.68	435.443	27.72	280.993
			0 Gy	27.62	453.117	27.9	247.878
			0.25 Gy	27.74	418.116	25.31	1480.28	3.66538
			0.25 Gy	28.37	270.137	25.4	1390.89
			0.25 Gy	27.48	499.172	25.31	1481.19
			0.5 Gy	27.79	405.283	24.78	2127.59	4.8528
			0.5 Gy	27.79	403.624	25.05	1766.59
			0.5 Gy	27.87	383.294	24.95	1891.33
			1 Gy	27.91	371.073	24.53	2530.54	6.95099
			1 Gy	28.29	286.867	24.65	2322.59
			1 Gy	27.87	381.412	24.62	2371.4
			2 Gy	28.73	211.205	24.42	2733.75	13.7772
			2 Gy	28.66	221.497	24.41	2750.04
			2 Gy	28.92	184.846	24.27	3024.32
			3 Gy	28.72	213.032	24	3641.96	12.8294
			3 Gy	28.53	243.011	24.25	3077.13
			3 Gy	28.22	299.676	24.29	2976.37
			4 Gy	28.28	287.397	23.76	4300.75	14.0357
			4 Gy	28.43	259.388	23.97	3712.02
			4 Gy	28.29	285.634	23.99	3670.8
		Donor 9	0 Gy	27.75	510.78	27.58	260.44	0.434062
			0 Gy	27.63	554.063	27.62	253.143
			0 Gy	27.64	548.43	28.05	186.677
			0.25 Gy	27.66	541.304	25.7	991.378	1.79421
			0.25 Gy	27.29	697.712	25.41	1210.85
			0.25 Gy	27.32	686.397	25.37	1252.36
			0.5 Gy	27.61	559.525	25.31	1305.31	2.25573
			0.5 Gy	27.79	497.592	25.53	1115.78
			0.5 Gy	27.67	539.096	25.45	1179.54
			1 Gy	27.75	508.074	25.01	1618.72	3.61929
			1 Gy	27.97	439.45	25.03	1590.92
			1 Gy	27.73	517.928	24.64	2094.26
			2 Gy	28.36	334.45	24.27	2731.62	7.18978
			2 Gy	28.09	404.294	24.4	2481.5
			2 Gy	28.19	375.77	24.23	2799.99
			3 Gy	28.19	376.539	24.08	3126.82	7.52992
			3 Gy	27.9	461.165	24.08	3128.14
			3 Gy	28.07	410.119	24.07	3141.05
			4 Gy	28.7	264.833	23.86	3653.68	11.6842
			4 Gy	28.77	253.708	23.94	3456.92
			4 Gy	28.31	346.699	24.14	2999.02
		Donor 10	0 Gy	29.27	179.026	27.16	349.642	1.82565
			0 Gy	29.62	140.664	27.05	378.553
			0 Gy	28.9	230.755	27.49	276.722
			0.25 Gy	28.66	273.412	25.79	929.309	4.11895
			0.25 Gy	28.42	320.793	25.29	1323.22
			0.25 Gy	28.82	244.344	25.42	1201.42
			0.5 Gy	29.02	213.512	24.62	2131.53	7.0185
			0.5 Gy	28.4	326.081	24.65	2087.41
			0.5 Gy	28.52	301.1	24.95	1681.47
			1 Gy	28.63	278.26	24.15	2981.02	10.6571
			1 Gy	28.7	265.158	24.28	2717.81
			1 Gy	28.74	258.629	24.21	2848.63
			2 Gy	28.72	261.605	24.53	2266.47	9.44245
			2 Gy	28.75	255.895	24.24	2788.48
			2 Gy	28.57	289.396	24.36	2564.12
			3 Gy	28.56	292.727	24.14	2995.22	10.1422
			3 Gy	28.3	348.404	24.23	2803.25
			3 Gy	28.77	252.26	24.02	3262.47
			4 Gy	28.84	241.268	24.06	3156.35	12.4217
			4 Gy	28.49	305.938	24.07	3134.75
			4 Gy	28.83	242.058	23.91	3512.88
	B	0 hr	1	24.76	2718.67	25.75	867.694	0.34007
			1	24.86	2532.76	25.73	878.345
			1	24.97	2366.11	25.79	844.457
			2	24.86	2530.75	25.62	949.869	0.371915
			2	24.89	2491.01	25.61	957.043
			2	24.67	2886.07	25.49	1034.13
			3	25.67	1480.41	26.47	529.178	0.299694
			3	25.28	1925.29	26.59	488.238
			3	25.4	1769.66	26.46	533.608
			4	25.47	1696.97	26.47	530.47	0.30776
			4	25.07	2205.18	26.1	681.624
			4	25.42	1750.16	26.48	527.459
			5	25.56	1594.12	25.79	844.629	0.437735
			5	25.27	1932.16	25.83	821.007
			5	25.06	2217.43	25.78	848.588
			6	25.68	1474.57	26.46	532.74	0.37346
			6	25.67	1485.11	26.44	541.587
			6	25.61	1540.78	26.27	606.412
			7	25.32	1870.47	26.29	599.79	0.304495
			7	25.24	1967.65	26.45	536.164
			7	25.48	1680.93	26.43	544.569
			8	25.33	1858.66	25.56	990.703	0.570411
			8	25.38	1800.03	25.49	1032.98
			8	25.63	1520.79	25.65	930.75
			9	25.15	2095.43	25.86	803.011	0.394041
			9	25.08	2188.66	25.82	825.443
			9	25.35	1830.92	25.9	781.109
			10	25.13	2123.82	25.54	999.404	0.484606
			10	25.24	1966.1	25.59	965.742
			10	25.34	1845.47	25.68	911.182
			11	25.14	1704.46	25.74	911.848	0.559588
			11	25.17	1668.79	25.67	953.116
			11	25.22	1620.63	25.71	929.55
			12	26.11	881.183	24.95	1549.12	1.4411
			12	25.48	1351.76	24.83	1676.15
			12	25.94	985.471	25.09	1412.77
			13	25.95	982.269	25.74	912.578	0.823672
			13	25.74	1134.85	25.8	871.929
			13	25.63	1222.55	25.65	966.283
			14	26.05	920.006	26.02	755.894	0.913509
			14	26.16	852.624	26.02	755.137
			14	26.53	660.828	26.11	711.954
			15	24.48	2672.75	25.01	1483.83	0.469689
			15	24.28	3076.65	25.09	1408.11
			15	24.29	3052.96	25.28	1242.43
			16	25.57	1275.89	26.29	626.864	0.454163
			16	25.52	1317.56	26.5	546.881
			16	25.54	1301.58	26.37	595.234
			17	24.82	2122.26	25.12	1382.54	0.658904
			17	24.87	2055.99	25.33	1196.75
			17	25.1	1759.4	25.17	1333.05
			18	25.43	1397.6	25.53	1046.36	0.723429
			18	25.5	1336.45	25.57	1019.26
			18	25.49	1340.26	25.79	881.852
			19	25.66	1194.53	25.77	893.587	0.686158
			19	25.61	1236.05	26.02	753.551
			19	25.42	1413.03	25.62	990.186
			20	26.03	1330.59	26.91	401.094	0.332953
			20	26.37	1054.28	26.99	378.268
			20	26.38	1045.8	27.05	362.89
			21	25.92	1428.67	26.31	603.603	0.38061
			21	25.67	1692.93	26.28	616.636
			21	25.85	1497.23	26.48	537.732
			22	26.08	1285.66	26.74	449.678	0.280134
			22	25.84	1512.43	26.94	391.102
			22	25.92	1426.94	27.14	342.796
			23	26.97	700.694	26.83	423.312	0.535029
			23	26.92	724.009	27.07	359.327
			23	26.61	898.379	26.71	460.276
			24	26.2	1180.58	27.25	316.971	0.250046
			24	26.31	1098.65	27.43	280.604
			24	26.2	1181.54	27.5	267.777
			25	25.77	1581.18	26.8	431.002	0.299723
			25	26.04	1323.62	27.15	338.431
			25	26.36	1058.98	26.84	418.602
			26	26.17	1211.02	26.9	402.729	0.359679
			26	26.29	1110.7	26.9	403.303
			26	26.36	1059.41	26.87	410.088
			27	26.05	1308.2	26.47	540.969	0.42199
			27	25.98	1375.42	26.43	555.807
			27	26.31	1097.31	26.59	498.74
			28	26.01	1347.91	27.22	323.947	0.276325
			28	26.17	1206.14	27.09	354.968
			28	26.16	1219.37	27.05	363.777
			29	26.76	449.318	27.49	157.665	0.318769
			29	26.6	501.978	27.64	141.934
			29	26.7	468.767	27.53	153.073
			30	25.94	789.048	26.78	257.662	0.342777
			30	26.29	619.683	26.86	243.018
			30	25.97	775.976	26.83	248.186
			31	25.6	995.735	26.11	408.393	0.443935
			31	25.91	808.246	26.19	386.094
			31	25.95	783.282	26.32	354.089
			32	25.82	857.087	26.92	232.884	0.26823
			32	25.8	867.628	26.93	231.62
			32	25.85	840.487	26.98	223.561
			33	26.41	571.887	27.36	171.828	0.285625
			33	26.42	569.097	27.62	144.344
			33	26.56	515.871	27.49	157.068
			34	26.56	518.399	26.93	231.882	0.453538
			34	26.48	547.267	26.85	244.645
			34	26.36	594.457	26.68	276.403
			35	26.27	629.096	26.97	224.942	0.360118
			35	26.32	608.425	27.02	218.547
			35	26.33	603.487	27.01	219.491
			36	26.32	610.411	27.6	146.088	0.220354
			36	26.24	644.14	27.8	126.806
			36	26.26	634.244	27.63	143.31
			37	25.82	859.185	26.86	243.893	0.27234
			37	26.08	716.708	27.24	186.591
			37	26.24	643.091	27.35	173.833
			38	26.18	1084.41	26.54	679.773	0.678432
			38	26.26	1022.44	26.43	732.635
			38	26.17	1086.59	26.38	754.124
			39	26.32	955.996	26.98	389.879	0.414409
			39	26.65	766.466	27.18	338.423
			39	26.64	768.911	27.34	304.145
			40	28.69	195.936	27.88	210.071	0.870796
			40	28.66	199.955	28.57	131.543
			40	28.69	196.248	28.16	174.019
			41	26.15	1068.73	27.35	302.788	0.285693
			41	25.96	1214.43	27.2	335.376
			41	25.99	1195.24	27.11	355.59
			42	28.65	200.993	28.2	169.43	0.835222
			42	28.68	197.345	28.28	160.026
			42	28.73	189.945	28.26	161.89
			43	28.15	280.816	28.44	143.686	0.508448
			43	28.23	265.486	28.6	128.962
			43	28.32	250.494	28.56	132.482
			44	27.37	474.773	27.51	271.761	0.629532
			44	27.54	421.825	27.61	253.901
			44	27.47	442.291	27.28	317.212
			45	29.08	151.08	30.6	32.8737	0.295122
			45	28.62	205.524	30.07	47.1812
			45	29.12	146.402	29.53	68.3933
			46	28.5	224.472	29.99	69.134	0.371694
			46	28.61	209.102	29.78	79.3512
			46	28.95	165.649	31.13	32.4137
			47	27.74	369.596	29.84	55.3527	0.182408
			47	27.64	396.423	29.55	67.3109
			47	27.9	331.135	29.34	77.4667
			48	25.95	1265.48	26	783.089	0.545327
			48	25.91	1299.4	26.06	752.218
			48	25.46	1773.82	25.92	830.703
			49	25.11	2260.89	26.55	533.315	0.253174
			49	25.3	1980.79	26.35	613.195
			49	25.08	2310.96	26.6	512.451
			50	26.66	571.063	26.46	350.31	0.549247
			50	26.56	607.218	26.45	354.475
			50	26.47	648.757	26.7	298.709
			51	25.72	1484.99	27.01	386.26	0.220069
			51	25.41	1841.05	27.11	357.823
			51	25.78	1420.75	27.36	300.538
			52	27.37	472.799	27.73	231.604	0.477241
			52	27.54	418.18	27.87	210.38
			52	27.51	427.089	28.04	187.052
			53	25.6	1616.3	27.19	340.465	0.227527
			53	25.75	1455.82	27.35	303.948
			53	26.04	1184.5	27.26	324.084
			54	27.24	514.18	27.52	268.753	0.497988
			54	27.09	570.861	27.36	300.601
			54	26.85	678.52	27.32	308.878
			55	27.48	436.007	28.51	134.389	0.322278
			55	27.72	370.637	28.52	133.787
			55	27.51	428.858	28.56	129.998
			56	26.77	717.457	27.39	294.017	0.354872
			56	26.52	851.707	27.47	278.238
			56	26.65	777.356	27.57	260.461
			57	26.79	706.277	27.93	201.559	0.247193
			57	26.76	718.05	28.17	170
			57	26.51	857.713	28	192.544
			58	25.89	1321.61	27.34	306.051	0.228979
			58	25.68	1526.69	27.3	314.412
			58	25.94	1273.35	27.26	323.306
			59	26.11	1233.8	26.6	465.674	0.356786
			59	26.11	1235.3	26.59	468.04
			59	26.2	1158.8	26.97	360.67
			60	26.17	1180.57	26.84	393.918	0.291809
			60	25.99	1340.5	27.01	351.254
			60	26.35	1049.86	27.26	296.859
			61	26.21	1153.65	26.5	495.977	0.448382
			61	26.31	1074.79	26.24	592.236
			61	26.32	1067.42	26.86	389.59
			62	24.82	2960.33	25.72	844.082	0.286643
			62	24.83	2942.42	25.84	781.978
			62	25.09	2464.54	25.85	772.368
			63	25.93	1396.42	26.69	435.718	0.273758
			63	25.97	1357.97	26.86	388.171
			63	25.5	1868.7	26.67	441.721
			64	26.48	959.274	27.11	328.992	0.287761
			64	26.63	866.283	27.43	263.341
			64	26.4	1013.13	27.67	224.532
			65	27.05	651.551	28.47	129.614	0.214895
			65	26.87	735.344	28.21	155.02
			65	26.93	705.327	28.12	164.974
			66	26.55	913.44	27.55	244.04	0.254355
			66	26.23	1138.35	27.49	252.673
			66	26.44	985.237	27.37	275.771
			67	26.43	992.84	26.76	417.812	0.391042
			67	26.27	1105.22	26.95	366.195
			67	26.71	819.237	26.99	356.779
			68	25.79	1536.34	27.25	299.366	0.213466
			68	25.58	1767.93	26.96	362.76
			68	25.94	1387.41	27.06	339.39
			69	33.19	9.9983	29.75	54.3872	0.289504
			69	26.54	919.001	27.34	280.421
			69	26.35	1048.16	27.3	289.079
			70	26.3	1084.4	28.02	176.031	0.164023
			70	26.31	1080.45	28.1	167.603
			70	26.46	974.532	28.06	171.296
			71	25.83	1494.04	26.63	455.959	0.338578
			71	25.72	1608.22	26.34	555.375
			71	25.68	1651.75	26.23	598.269
			72	26.49	949.619	27.36	276.582	0.274349
			72	26.32	1070.88	27.29	290.548
			72	26.43	990.834	27.46	259.026
			73	25.47	1899.96	26.19	614.058	0.266278
			73	25.23	2244.62	26.51	495.073
			73	25.33	2100.51	26.34	553.801
			74	26.29	1088.79	26.86	389.986	0.401265
			74	26.27	1109.25	26.71	431.542
			74	26.41	1007	26.6	464.542
			75	26.3	1083.52	26.73	425.721	0.369312
			75	26.39	1018.47	26.7	432.944
			75	26.1	1241.81	26.91	376.241
			76	26.92	709.047	27.22	304.786	0.390446
			76	26.67	841.75	27.22	304.971
			76	26.79	775.687	27.25	298.609
			77	25.9	1419.21	26.73	424.256	0.322491
			77	26.35	1049.01	26.95	366.232
			77	26	1329.7	26.7	434.307
			78	25.9	1424.96	26.25	588.287	0.357494
			78	25.74	1582.4	26.57	474.247
			78	26.1	1242.32	26.63	456.699
			79	29.8	108.052	31.82	12.4708	0.123926
			79	30.19	82.5069	32.1	10.3365
			79	30.08	89.4103	31.89	11.8881
			80	30.31	72.2658	33.73	4.03136	0.456024
			80	30.46	65.5861	31.18	22.7981
			80	31.01	45.4183	30.64	32.919
			81	31.7	28.7436	30.36	22.604	0.552714
			81	30.96	47.354	31.81	8.04088
			81	31.24	39.0397	30.54	19.8214
			82	27.16	305.931	28.48	80.3104	0.249651
			82	27.11	317.588	28.52	78.2162
			82	27.45	251.319	28.91	59.8778
		24HR	1	25.34	1136	26.36	271	0.270502
			1	25.44	1059	26.19	305
			1	25.42	1073	26.17	308
			2	26.07	689	24.55	917	1.04169
			2	25.44	1062	24.57	907
			2	25.44	1062	35.14	1
			3	24.34	2253	25	676	0.315963
			3	24.38	2190	24.89	731
			3	24.37	2216	24.96	697
			4	25.11	1328	24.56	912	0.660275
			4	25.14	1303	24.8	776
			4	25.23	1228	24.65	860
			5	25.51	1007	25.53	474	0.404446
			5	25.09	1352	25.5	484
			5	25.38	1105	25.63	443
			6	25.11	1334	25.34	537	0.414938
			6	25.28	1181	25.44	504
			6	25.39	1100	25.58	459
			7	25.66	910	24.66	850	0.763662
			7	25.5	1019	25.04	662
			7	25.61	944	24.99	682
			8	24.88	1563	25.47	494	0.27596
			8	24.83	1614	25.65	438
			8	24.69	1773	25.66	434
			9	25.03	1403	25.4	517	0.340807
			9	25.2	1250	25.74	411
			9	24.86	1584	25.4	516
			10	25.04	1399	25.89	371	0.264164
			10	25.12	1322	25.85	382
			10	24.97	1462	25.97	352
			11	26.72	423	26.03	252	0.561814
			11	26.51	485	26.01	255
			11	26.59	459	25.98	261
			12	25.81	769	25.55	349	0.437024
			12	26.03	665	25.71	315
			12	25.75	797	25.72	311
			13	25.13	1199	26.68	161	0.129756
			13	24.85	1439	26.49	184
			13	24.97	1331	26.61	170
			14	25.63	862	25.61	336	0.317396
			14	25.37	1027	25.88	280
			14	25.32	1060	25.68	320
			15	25.6	879	25.58	343	0.441514
			15	25.66	849	25.86	283
			15	26.13	623	25.32	412
			16	25.59	888	25.29	418	0.428261
			16	25.56	904	25.34	405
			16	25.46	968	25.52	359
			17	25.34	1043	25.89	278	0.235947
			17	25.56	902	26.34	205
			17	25.51	937	26.39	197
			18	25.08	1243	26.05	248	0.212685
			18	24.64	1653	26.01	256
			18	25.36	1030	25.63	331
			19	24.79	1502	25.55	350	0.231141
			19	24.74	1548	25.55	350
			19	24.79	1497	25.55	351
			20	25.07	1244	25.19	447	0.32249
			20	24.6	1693	25.13	467
			20	24.96	1336	25.14	464
			21	25.24	994	25.85	363	0.342997
			21	25.1	1092	25.79	377
			21	24.98	1191	25.76	384
			22	26.09	558	25.62	423	0.622631
			22	25.87	651	25.86	358
			22	25.89	638	25.82	369
			23	25.08	1109	25.9	350	0.37695
			23	25.33	939	25.89	352
			23	25.61	772	25.85	361
			24	24.19	2033	24.43	952	0.417413
			24	23.77	2692	24.36	1004
			24	24.15	2086	24.54	887
			25	25.62	771	26.59	219	0.278763
			25	25.39	901	26.36	255
			25	25.26	979	26.31	265
			26	25.32	941	26.24	277	0.287253
			26	25.19	1031	26.3	266
			26	25.38	907	26.21	284
			27	24.47	1675	26.15	295	0.173481
			27	24.52	1626	26.05	315
			27	24.12	2129	25.98	332
			28	25.24	998	26.41	247	0.259702
			28	25.1	1097	26.21	283
			28	25.24	997	26.26	273
			29	25.5	836	26.59	218	0.291209
			29	25.83	666	26.67	207
			29	25.8	682	26.64	211
			30	25.22	1086	25.63	415	0.365443
			30	24.97	1281	25.73	388
			30	25.41	955	25.64	411
			31	26.39	456	26.11	304	0.660624
			31	26.3	485	26.05	315
			31	26.45	438	26.16	292
			32	24.66	1472	26.19	286	0.222083
			32	25.23	1005	26.16	293
			32	24.62	1517	26.09	308
			33	26.37	1159.06	26.05	342.346	0.317033
			33	26.23	1277.38	25.91	375.977
			33	26.62	975.676	25.96	363.429
			34	26.54	1030.53	26.25	298.94	0.267591
			34	26.63	968.757	26.22	305.079
			34	26.19	1310.53	26.33	281.656
			35	26.43	1116.95	26.42	264.671	0.263695
			35	26.77	884.763	26.48	254.903
			35	26.73	905.513	26.52	247.048
			36	30.6	62.6205	34.73	1.69682	0.019701
			36	30.27	78.5092	36.62	0.460252
			36	30.32	75.7379	35.29	1.15151
			37	27.86	190.578	30.26	23.8357	0.163736
			37	28.13	159.738	30.16	25.4763
			37	28.13	158.969	29.74	34.0761
			38	30.78	53.5406	31.59	9.36867	0.178899
			38	30.85	51.1932	31.87	7.69311
			38	31.07	43.9267	31.57	9.5334
			39	27.73	399.199	29.37	78.0739	0.220235
			39	27.54	453.236	28.89	108.296
			39	28.01	333.249	29.44	74.7585
		C	I Ex Vivo 100mGy	28.05	323.285	28.3	162.336	0.469504
			I Ex Vivo 100mGy	28.19	295.259	28.43	148.241
			I Ex Vivo 100mGy	28.01	332.331	28.56	135.863
			I In Vivo	28.59	226.627	28.4	151.408	0.851218
			I In Vivo	28.85	190.534	28.06	190.545
			I In Vivo	28.89	185.421	29.19	88.4353
			II Ex Vivo 100mGy	30.45	67.0759	30.23	24.857	0.388246
			II Ex Vivo 100mGy	30.66	58.1861	30.29	23.6987
			II Ex Vivo 100mGy	30.6	60.3646	30.31	23.513
			II In Vivo	31.57	31.402	30.55	19.6745	0.581206
			II In Vivo	31.52	32.4201	30.89	15.4307
			II In Vivo	32.35	18.4846	30.49	20.5355
			III Ex Vivo 100mGy	27.06	668.41	28.57	80.9749	0.160526
			III Ex Vivo 100mGy	27.5	496.72	28.23	103.343
			III Ex Vivo 100mGy	27.69	435.261	28.73	72.5863
			III In Vivo	27.51	492.524	28.44	89.0745	0.171184
			III In Vivo	27.61	461.142	28.57	81.4669
			III In Vivo	27.95	364.979	29.11	55.19
