# Supplementary material for: FDXR is a biomarker of radiation exposure in vivo
Source: Sci Rep. 2018 Jan 12;8:684. doi: 10.1038/s41598-017-19043-w (PMC5766591; doi:10.1038/s41598-017-19043-w)
Supplement: Supplementary file 4 — Supplementary Dataset 3 [file 41598_2017_19043_MOESM4_ESM.xlsx]

## Sheet: Supplementary Table S3
			HPRT		FDXR
		Sample	Ct	Starting Quantities	Ct	Starting Quantities	Basal Level
	Donor 1	C-2h	26.6	1918.67	26.4	198.879	0.105157
		C-2h	26.69	1797.09	26.45	191.843
		C-2h	26.52	2027.65	26.3	213.238
		LPS1-2h	27.07	1374.48	26.61	170.787	0.106724
		LPS1-2h	26.9	1552.43	26.67	163.398
		LPS1-2h	26.68	1805.35	26.61	170.859
		LPS500-2h	26.63	1869.31	27.33	102.588	0.0562605
		LPS500-2h	26.6	1906.31	27.12	119.236
		LPS500-2h	26.5	2052.74	27.28	106.082
		Cur-2h	26.75	1719.4	26.63	168.217	0.112392
		Cur-2h	26.66	1828.84	26.39	199.382
		Cur-2h	26.93	1517.87	26.38	201.79
		IR*-2Gy-2h	26.68	1806.1	24.89	575.51	0.315711
		IR*-2Gy-2h	26.57	1951.34	24.75	637.675
		IR*-2Gy-2h	26.45	2129.46	24.73	645.376
		LPS1-2h-IR*	26.85	1606.42	25.03	521.599	0.29164
		LPS1-2h-IR*	26.28	2386.18	24.74	641.176
		LPS1-2h-IR*	26.28	2386.68	24.62	697.681
		LPS500-2h-IR*	26.32	2332.08	25.09	502.936	0.212333
		LPS500-2h-IR*	26.32	2328.68	25.08	503.36
		LPS500-2h-IR*	26.25	2445.61	25.09	502.618
		CUR-2h-IR*	26.62	1884.18	24.65	684.869	0.360118
		CUR-2h-IR*	26.56	1963.99	24.71	654.41
		CUR-2h-IR*	26.54	2000.35	24.49	766.879
		After LPS1-2h	26.43	2156.26	26.23	223.351	0.109276
		After LPS1-2h	26.42	2171.6	26.26	219.296
		After LPS1-2h	26.42	2167.98	25.98	267.195
		After LPS500-2h	26.4	2195.27	26.64	167.017	0.0901542
		After LPS500-2h	26.56	1961.95	26.46	190.074
		After LPS500-2h	26.64	1861.53	26.49	185.525
		IR*-2h-after LPS1	26.72	1762.95	24.77	629.137	0.329488
		IR*-2h-after LPS1	26.67	1818.19	24.94	555.737
		IR*-2h-after LPS1	26.63	1871.65	24.81	611.758
		IR*-2h-after LPS500	26.53	2012.07	25.2	465.035	0.230523
		IR*-2h-after LPS500	26.23	2485.7	25.1	498.717
		IR*-2h-after LPS500	26.51	2042.49	24.97	543.925
		C-24h	27	1441.38	25.03	521.27	0.37592
		C-24h	27	1441.38	25.09	501.455
		C-24h	27.22	1239.45	25.02	526.899
		LPS1-24h	28.16	638.994	26.21	226.907	0.393819
		LPS1-24h	27.98	727.01	25.93	275.713
		LPS1-24h	28.02	706.687	25.75	313.644
		LPS500-24h	27.69	890.131	25.73	318.571	0.320975
		LPS500-24h	27.54	988.335	25.96	271.449
		LPS500-24h	27.58	965.727	25.71	322.894
		Cur-24h	27.57	970.571	25.68	330.253	0.360555
		Cur-24h	27.69	889.389	25.76	312.787
		Cur-24h	27.65	917.258	25.56	358.299
		IR*-2Gy-24h	27.86	788.753	21.92	4709.92	6.07689
		IR*-2Gy-24h	27.75	856.811	21.78	5226.37
		IR*-2Gy-24h	27.93	753.081	21.95	4640.01
		LPS1-24h-IR*	27.95	742.325	21.58	6033.68	7.79895
		LPS1-24h-IR*	27.85	794.364	21.62	5862.07
		LPS1-24h-IR*	27.96	736.314	21.62	5831.28
		LPS500-24h-IR*	28.42	533.445	21.98	4533.75	8.46976
		LPS500-24h-IR*	28.23	609.967	21.82	5090.57
		LPS500-24h-IR*	28.24	604.272	21.79	5178.16
		CUR-24h-IR*	29.4	269.566	21.55	6137.5	4.70366
		CUR-24h-IR*	27.3	1171.61	21.92	4720.85
		CUR-24h-IR*	27.39	1098.06	21.8	5155.3
		After LPS1-24h	27.43	1066.25	25.35	415.917	0.3394
		After LPS1-24h	27.39	1100.12	25.65	337.212
		After LPS1-24h	27.68	898.146	25.88	286.97
		After LPS500-24h	27.72	872.675	25.85	292.277	0.545972
		After LPS500-24h	28.19	629.474	25.25	448.585
		After LPS500-24h	28.1	669.541	25.26	444.821
		IR*-24h-after LPS1	27.81	818.572	21.85	4963.52	6.25377
		IR*-24h-after LPS1	27.74	858.42	21.7	5534.51
		IR*-24h-after LPS1	27.78	836.514	21.78	5220.86
		IR*-24h-after LPS500	29.15	320.622	22.56	3009.88	9.1359
		IR*-24h-after LPS500	28.95	369.146	22.63	2852.49
		IR*-24h-after LPS500	29.99	178.03	22.31	3590.12
	Donor 2	C-2h	26.73	1862.14	26.99	143.196	0.0763555
		C-2h	26.75	1840.93	27.06	136.093
		C-2h	26.62	2000.98	26.86	156.247
		LPS1-2h	26.64	1984.05	27.22	121.429	0.0539541
		LPS1-2h	26.57	2070.55	27.59	93.6672
		LPS1-2h	26.94	1626.78	27.63	91.4377
		LPS500-2h	26.57	2072.6	27.79	81.4499	0.0366479
		LPS500-2h	26.29	2494.55	27.9	75.6299
		LPS500-2h	26.43	2270.66	27.6	93.5117
		Cur-2h	26.91	1656.94	27.22	121.555	0.0623988
		Cur-2h	26.58	2064.42	27.03	139.266
		Cur-2h	26.41	2302.28	27.3	115.047
		IR*-2Gy-2h	26.93	1627.42	25.62	370.829	0.261985
		IR*-2Gy-2h	26.54	2116.46	25.34	451.702
		IR*-2Gy-2h	27.35	1232.24	25.25	481.137
		LPS1-2h-IR*	26.64	1978.97	25.62	371.445	0.180872
		LPS1-2h-IR*	26.33	2438.03	25.38	439.123
		LPS1-2h-IR*	26.31	2464.18	25.4	434.046
		LPS500-2h-IR*	26.3	2485.7	25.89	306.719	0.116518
		LPS500-2h-IR*	26.06	2903.82	25.74	341.553
		LPS500-2h-IR*	25.87	3304.97	25.65	364.794
		CUR-2h-IR*	26.56	2091.1	25.28	472.13	0.217575
		CUR-2h-IR*	26.42	2288.68	25.31	462.523
		CUR-2h-IR*	26.49	2187.88	25.21	494.303
		After LPS1-2h	26.76	1827.16	27.17	125.949	0.0806079
		After LPS1-2h	26.43	2276.05	26.67	178.234
		After LPS1-2h	26.55	2100.63	26.54	195.896
		After LPS500-2h	26.22	2617.74	26.58	190.046	0.0762528
		After LPS500-2h	26.28	2509.38	26.5	200.756
		After LPS500-2h	26.34	2418.85	26.62	184.6
		IR*-2h-after LPS1	26.09	2850.96	25.01	568.211	0.208086
		IR*-2h-after LPS1	26.54	2121.06	25.26	475.969
		IR*-2h-after LPS1	26.52	2149.75	25.38	437.757
		IR*-2h-after LPS500	26.34	2414.07	25.92	302.042	0.143248
		IR*-2h-after LPS500	26.62	1999.01	25.73	344.116
		IR*-2h-after LPS500	26.06	2916.47	25.5	403.785
		C-24h	27.01	1547.77	26.17	253.062	0.203679
		C-24h	27.44	1167.32	25.75	339.291
		C-24h	27.02	1540.45	26.05	274.41
		LPS1-24h	26.8	1774.51	26.26	238.123	0.15431
		LPS1-24h	26.82	1759.5	25.99	286.761
		LPS1-24h	26.5	2168.09	25.68	355.004
		LPS500-24h	26.82	1754.29	25.69	352.873	0.205259
		LPS500-24h	26.6	2032.05	25.48	409.102
		LPS500-24h	26.62	2010.89	25.42	427.96
		Cur-24h	26.73	1868.78	25.65	363.962	0.191346
		Cur-24h	26.96	1603.8	25.92	301.103
		Cur-24h	26.85	1723.38	25.79	329.159
		IR*-2Gy-24h	27.21	1353.74	22.18	4107.24	2.92027
		IR*-2Gy-24h	27.08	1476.1	22.16	4153.56
		IR*-2Gy-24h	27.08	1477.27	22.1	4317.13
		LPS1-24h-IR*	27.27	1299.24	21.97	4748.89	3.79746
		LPS1-24h-IR*	27.3	1275.34	21.94	4843.5
		LPS1-24h-IR*	27.43	1169.16	22.01	4624.32
		LPS500-24h-IR*	27.37	1218.69	22.06	4452.8	3.73837
		LPS500-24h-IR*	27.32	1258.32	21.96	4775.59
		LPS500-24h-IR*	27.24	1330.94	21.89	5007.14
		CUR-24h-IR*	27.05	1509.72	22.07	4417.8	2.75573
		CUR-24h-IR*	26.94	1619.72	22.21	4011.15
		CUR-24h-IR*	27.09	1469.41	22.13	4244.24
		After LPS1-24h	26.58	2060.76	25.43	424.508	0.189036
		After LPS1-24h	26.7	1906.81	25.57	384.633
		After LPS1-24h	26.72	1878.4	25.95	295.957
		After LPS500-24h	26.53	2122.74	26.03	278.718	0.175896
		After LPS500-24h	26.68	1926.88	25.83	319.926
		After LPS500-24h	26.81	1763.68	25.43	423.891
		IR*-24h-after LPS1	27.16	1401.64	21.94	4835.46	3.27068
		IR*-24h-after LPS1	26.92	1639.68	21.92	4918.51
		IR*-24h-after LPS1	27.27	1299.24	22.06	4442.64
		IR*-24h-after LPS500	27.05	1509.12	21.85	5145.22	3.32143
		IR*-24h-after LPS500	26.73	1865.46	21.61	6080.17
		IR*-24h-after LPS500	26.82	1761.59	21.67	5834.02
	Donor 3	C-2h	27.94	822.114	27.76	90.4661	0.115319
		C-2h	28.23	679.038	27.64	98.1054
		C-2h	28.09	743.021	28.12	70.2239
		LPS1-2h	28.12	726.841	28.95	39.6177	0.0536991
		LPS1-2h	27.53	1077.73	28.48	54.657
		LPS1-2h	27.57	1053.01	28.37	59.1751
		LPS500-2h	27.41	1171.13	29.09	35.9067	0.0328104
		LPS500-2h	27.49	1109.18	29	38.2559
		LPS500-2h	27.38	1196.48	28.94	39.9122
		Cur-2h	27.31	1252.33	27.32	122.644	0.085837
		Cur-2h	27.36	1205.06	27.34	120.915
		Cur-2h	27.24	1310.26	27.94	79.8445
		IR*-2Gy-2h	27.99	796.118	26.73	183.792	0.251545
		IR*-2Gy-2h	28.04	769.874	26.47	219.776
		IR*-2Gy-2h	27.76	927.48	26.45	223.653
		LPS1-2h-IR*	27.45	1141.32	26.44	225.223	0.173636
		LPS1-2h-IR*	27.54	1069.43	26.72	184.664
		LPS1-2h-IR*	27.45	1141.32	26.83	172.151
		LPS500-2h-IR*	27.12	1422.96	26.73	184.36	0.121702
		LPS500-2h-IR*	27.08	1457.81	26.63	196.422
		LPS500-2h-IR*	27.1	1438.28	27.07	144.857
		CUR-2h-IR*	27.01	1528.28	26.1	283.476	0.188679
		CUR-2h-IR*	27.29	1262.81	26.33	242.989
		CUR-2h-IR*	27.14	1397.78	26.21	263.888
		After LPS1-2h	27.79	905.845	28.17	68.0337	0.077212
		After LPS1-2h	27.47	1120.68	28	76.3108
		After LPS1-2h	27.6	1029.88	27.74	91.6464
		After LPS500-2h	27.52	1084.81	28.42	57.1645	0.0657647
		After LPS500-2h	27.35	1220.45	27.82	86.4801
		After LPS500-2h	27.37	1202.91	27.81	87.0693
		IR*-2h-after LPS1	27.47	1126.03	26.26	254.293	0.207854
		IR*-2h-after LPS1	27.53	1082.02	26.4	230.284
		IR*-2h-after LPS1	27.28	1278.94	26.34	240.205
		IR*-2h-after LPS500	27.15	1388.11	26.3	248.347	0.187937
		IR*-2h-after LPS500	27.51	1094.75	26.45	223.561
		IR*-2h-after LPS500	27.1	1435.43	26.2	264.486
		C-24h	29.85	229.463	27.18	134.764	0.339765
		C-24h	28.96	417.192	27.08	144.827
		C-24h	28.87	440.842	26.95	157.704
		LPS1-24h	28.91	429.28	27.4	115.445	0.272652
		LPS1-24h	28.82	455.417	27.42	114.358
		LPS1-24h	29.04	394.655	27.36	119.015
		LPS500-24h	29.51	287.567	27.76	89.8909	0.351823
		LPS500-24h	29.67	260.056	27.81	86.9977
		LPS500-24h	29.5	289.973	27.37	117.797
		Cur-24h	28.86	444.441	27.27	126.749	0.25704
		Cur-24h	28.96	417.523	27.51	107.071
		Cur-24h	28.76	475.541	27.47	109.973
		IR*-2Gy-24h	30.38	161.016	24.98	617.01	3.85353
		IR*-2Gy-24h	30.5	149.563	24.88	661.856
		IR*-2Gy-24h	30.17	185.475	24.94	632.694
		LPS1-24h-IR*	29.09	381.494	23.88	1324.04	3.90423
		LPS1-24h-IR*	29.03	398.351	23.74	1458.18
		LPS1-24h-IR*	29.26	340.645	23.61	1592.42
		LPS500-24h-IR*	29.56	278.585	23.96	1245.55	5.49912
		LPS500-24h-IR*	29.86	228.192	23.91	1296.55
		LPS500-24h-IR*	29.68	258.359	23.54	1665.47
		CUR-24h-IR*	29.56	279.027	24.15	1094.12	5.73249
		CUR-24h-IR*	29.68	256.928	23.96	1247.35
		CUR-24h-IR*	30.15	187.956	23.42	1808.34
		After LPS1-24h	29.38	313.791	27.57	103.114	0.280653
		After LPS1-24h	29.27	337.953	27.71	93.3977
		After LPS1-24h	28.88	439.01	27.48	109.612
		After LPS500-24h	28.94	420.682	27.56	103.731	0.293279
		After LPS500-24h	28.93	424.033	26.99	153.827
		After LPS500-24h	28.4	603.569	26.87	167.194
		IR*-24h-after LPS1	29.21	352.886	23.96	1246.84	3.70032
		IR*-24h-after LPS1	29.48	293.852	23.83	1363.3
		IR*-24h-after LPS1	28.88	439.794	23.78	1410.38
		IR*-24h-after LPS500	29.61	269.455	23.79	1400.55	4.77479
		IR*-24h-after LPS500	29.21	352.187	23.66	1532.31
		IR*-24h-after LPS500	28.9	434.246	23.2	2108.78
	Donor 4	C-2h	26.97	1402	26.52	181.113	0.132928
		C-2h	26.94	1435.32	26.37	201.498
		C-2h	26.7	1683.27	26.25	218.301
		LPS1-2h	26.53	1896.09	27.32	103.577	0.0629314
		LPS1-2h	26.68	1712.49	27.11	120.218
		LPS1-2h	26.86	1508.32	27.4	98.2185
		LPS500-2h	26.52	1909.57	27.49	92.1185	0.0527387
		LPS500-2h	26.45	2004.25	27.43	96.0418
		LPS500-2h	26.26	2275.09	26.91	138.235
		Cur-2h	26.5	1931.74	26.54	179.058	0.0934147
		Cur-2h	26.06	2614.1	26.27	216.317
		Cur-2h	26.51	1919.26	26.32	208.56
		IR*-2Gy-2h	26.58	1826.01	24.71	640.601	0.397489
		IR*-2Gy-2h	26.62	1786.87	24.44	773.74
		IR*-2Gy-2h	26.7	1687.7	24.6	692.584
		LPS1-2h-IR*	26.69	1697.64	25.26	436.114	0.257478
		LPS1-2h-IR*	26.49	1939.97	25.3	423.626
		LPS1-2h-IR*	26.73	1651.53	25.06	502.099
		LPS500-2h-IR*	26.55	1872.05	25.68	326.298	0.141648
		LPS500-2h-IR*	26.41	2049.81	25.66	330.661
		LPS500-2h-IR*	26.14	2471.02	26.07	248.582
		CUR-2h-IR*	26.38	2093.85	25.07	497.329	0.283701
		CUR-2h-IR*	26.68	1707.29	25.1	486.106
		CUR-2h-IR*	26.45	1996.15	24.66	661.266
		After LPS1-2h	26.5	1937.22	26.4	196.788	0.105955
		After LPS1-2h	26.5	1935.65	26.4	197.524
		After LPS1-2h	26.59	1818.26	26.32	208.69
		After LPS500-2h	26.45	1998.17	26.45	190.678	0.0980641
		After LPS500-2h	26.62	1787.23	26.31	210.255
		After LPS500-2h	26.12	2500.72	26.27	215.511
		IR*-2h-after LPS1	26.66	1736.58	24.76	616.476	0.353597
		IR*-2h-after LPS1	26.76	1622.37	24.64	671.637
		IR*-2h-after LPS1	26.51	1915.38	24.86	576.871
		IR*-2h-after LPS500	26.51	1915.77	25.18	462.299	0.222666
		IR*-2h-after LPS500	26.34	2148.39	25.26	435.842
		IR*-2h-after LPS500	26.31	2204.8	25.07	497.742
		C-24h	28.24	593.324	25.34	412.095	0.721315
		C-24h	28.28	576.274	25.28	431.254
		C-24h	28.32	558.582	25.37	403.213
		LPS1-24h	28.6	461.961	25.64	333.901	0.773181
		LPS1-24h	28.28	576.041	25.17	464.896
		LPS1-24h	28.38	537.937	25.32	419.689
		LPS500-24h	28.12	644.028	25.4	396.082	0.575092
		LPS500-24h	27.82	784.904	25.38	401.127
		LPS500-24h	27.88	756.507	25.19	459.621
		Cur-24h	28.4	530.152	25.84	291.892	0.592015
		Cur-24h	28.34	552.956	25.83	292.559
		Cur-24h	28.65	448.686	25.69	322.395
		IR*-2Gy-24h	28.96	362.313	22.9	2263.94	6.558
		IR*-2Gy-24h	28.84	393.196	22.81	2414.36
		IR*-2Gy-24h	29.05	340.822	22.75	2511.45
		LPS1-24h-IR*	28.75	417.144	22.85	2337.45	5.70198
		LPS1-24h-IR*	28.29	572.089	22.5	2979.76
		LPS1-24h-IR*	28.27	579.081	22.22	3625.29
		LPS500-24h-IR*	28.54	483.395	22.56	2876.48	6.08507
		LPS500-24h-IR*	28.49	498.705	22.42	3166.54
		LPS500-24h-IR*	28.56	476.399	22.58	2832.06
		CUR-24h-IR*	29.3	288.333	23	2110.6	6.2195
		CUR-24h-IR*	28.8	403.112	22.95	2179.13
		CUR-24h-IR*	28.86	387.114	22.8	2418.37
		After LPS1-24h	28.11	644.55	25.1	488.533	0.687522
		After LPS1-24h	27.7	851.809	24.99	525.77
		After LPS1-24h	27.79	801.283	24.89	565.376
		After LPS500-24h	27.95	718.875	25.47	376.996	0.537667
		After LPS500-24h	27.62	902.957	25.16	468.674
		After LPS500-24h	27.69	861.522	25.09	489.548
		IR*-24h-after LPS1	28.84	391.924	22.86	2333.09	6.36707
		IR*-24h-after LPS1	28.69	436.499	22.63	2729.36
		IR*-24h-after LPS1	28.89	379.201	22.69	2626.57
		IR*-24h-after LPS500	28.58	470.075	22.86	2329.71	5.95329
		IR*-24h-after LPS500	28.53	484.669	22.68	2635.31
		IR*-24h-after LPS500	28.7	434.031	22.36	3302.78
	Donor 5	C-2h	26.58	905.444	27.19	69.8922	0.0846878
		C-2h	26.58	908.337	26.9	86.0345
		C-2h	26.67	853.562	27.19	69.9648
		LPS1-2h	26.54	933.301	27.6	52.424	0.0490348
		LPS1-2h	26.45	989.635	27.64	51.2819
		LPS1-2h	26.44	993.589	28.02	39.3053
		LPS500-2h	26.28	1106.08	27.92	41.9729	0.0367082
		LPS500-2h	26.22	1151.53	27.93	41.8335
		LPS500-2h	26.03	1313.98	27.75	47.2998
		Cur-2h	26.23	1142.84	27.01	79.1726	0.0584344
		Cur-2h	25.78	1549.79	27.1	74.7597
		Cur-2h	26.16	1198.37	27.12	73.4356
		IR*-2Gy-2h	26.23	1147.86	25.51	226.246	0.256257
		IR*-2Gy-2h	26.31	1087.28	24.88	351.405
		IR*-2Gy-2h	26.21	1162.13	25.14	292.923
		LPS1-2h-IR*	25.81	1513.76	25.41	243.263	0.191472
		LPS1-2h-IR*	25.7	1638.11	24.85	358.188
		LPS1-2h-IR*	25.87	1457.5	25.2	281.116
		LPS500-2h-IR*	26.51	948.304	25.55	219.531	0.211019
		LPS500-2h-IR*	26.19	1177.53	25.38	248.164
		LPS500-2h-IR*	26.53	937.777	25.85	178.786
		CUR-2h-IR*	26.35	1053.98	24.66	409.136	0.355957
		CUR-2h-IR*	26.32	1078.21	24.83	363.134
		CUR-2h-IR*	26.1	1253.09	24.58	432.746
		After LPS1-2h	26.61	890.408	27.05	77.0305	0.0872547
		After LPS1-2h	26.28	1110.5	26.87	87.404
		After LPS1-2h	26.73	818.566	26.97	81.5775
		After LPS500-2h	26.38	1033.18	27.7	49.1535	0.0655545
		After LPS500-2h	26.73	816.936	26.23	137.374
		After LPS500-2h	26.36	1048.95	27.04	77.5444
		IR*-2h-after LPS1	26.01	1327.14	24.9	345.899	0.255582
		IR*-2h-after LPS1	26.05	1292.67	24.94	336.96
		IR*-2h-after LPS1	25.87	1453.44	24.85	358.188
		IR*-2h-after LPS500	26.01	1326.08	24.93	339.844	0.240681
		IR*-2h-after LPS500	25.54	1819.93	24.66	410.839
		IR*-2h-after LPS500	25.65	1694.57	24.64	414.355
		C-24h	27.19	600.26	25.53	223.954	0.353859
		C-24h	26.95	706.296	25.5	227.235
		C-24h	26.92	720.517	25.28	266.11
		LPS1-24h	26.8	782.193	25.07	306.816	0.401233
		LPS1-24h	26.86	752.52	25.09	304.214
		LPS1-24h	26.76	805.936	24.98	328.116
		LPS500-24h	27.08	647.499	25.1	300.444	0.351325
		LPS500-24h	26.28	1108.28	24.58	432.746
		LPS500-24h	26.36	1052.3	24.68	405.412
		Cur-24h	27.37	533.866	25.32	258.265	0.496605
		Cur-24h	27.04	666.355	24.9	345.468
		Cur-24h	27.1	640.821	25.06	310.537
		IR*-2Gy-24h	27.75	413.961	22.32	2094.15	5.62065
		IR*-2Gy-24h	27.35	539.644	22.16	2344.29
		IR*-2Gy-24h	27.87	382.843	21.78	3073.26
		LPS1-24h-IR*	27.38	529.414	21.93	2750.48	5.1104
		LPS1-24h-IR*	27.07	653.985	21.89	2841.69
		LPS1-24h-IR*	27.1	639.545	21.5	3723.79
		LPS500-24h-IR*	27.75	413.796	22.13	2396.99	5.11815
		LPS500-24h-IR*	27.54	475.952	21.97	2679.4
		LPS500-24h-IR*	27.18	605.548	22.03	2576.75
		CUR-24h-IR*	27.89	377.388	22.41	1975.79	4.22548
		CUR-24h-IR*	27.47	498.085	22.42	1963.91
		CUR-24h-IR*	27.18	606.757	22.18	2323.43
		After LPS1-24h	27.03	671.958	25.24	273.738	0.372412
		After LPS1-24h	26.99	688.501	25.47	232.006
		After LPS1-24h	26.72	827.096	25.06	308.928
		After LPS500-24h	26.71	832.389	25.04	313.65	0.39677
		After LPS500-24h	26.36	1052.72	24.6	426.497
		After LPS500-24h	26.49	960.098	24.74	388.747
		IR*-24h-after LPS1	27.56	471.044	22.19	2293.22	4.6518
		IR*-24h-after LPS1	27.04	664.233	22.1	2447.83
		IR*-24h-after LPS1	27.12	630.431	21.6	3472.67
		IR*-24h-after LPS500	27.03	669.551	21.8	3027.62	5.55594
		IR*-24h-after LPS500	27.04	667.685	21.52	3683.77
		IR*-24h-after LPS500	27.23	587.943	21.4	3984.79
	Donor 6	C-2h	26.48	2901.94	27.34	91.3311	0.0341358
		C-2h	26.38	3108.56	26.93	123.507
		C-2h	26.26	3369.62	27.15	105.36
		LPS1-2h	26.24	3419.27	27.22	99.7657	0.0248482
		LPS1-2h	26	3992.35	27.23	98.9912
		LPS1-2h	26.01	3981.32	27.45	84.3367
		LPS500-2h	26.04	3905.72	27.37	89.2589	0.0178874
		LPS500-2h	26.15	3610.97	28.14	51.1021
		LPS500-2h	26.01	3977.39	27.8	65.2381
		Cur-2h	26.43	3015.37	27.24	98.2652	0.0339461
		Cur-2h	26.63	2628.36	27.47	83.0143
		Cur-2h	26.6	2686.12	27.2	101.487
		IR*-2Gy-2h	26.01	3975.81	24.9	538.594	0.143347
		IR*-2Gy-2h	26.31	3249.92	24.92	531.528
		IR*-2Gy-2h	26.03	3924.29	24.93	528.201
		LPS1-2h-IR*	26.13	3662	25.94	253.871	0.0691029
		LPS1-2h-IR*	25.98	4059.99	25.79	281.917
		LPS1-2h-IR*	25.82	4498.57	25.67	308.687
		LPS500-2h-IR*	25.86	4378.39	26.03	236.878	0.0556332
		LPS500-2h-IR*	25.85	4427.12	25.95	252.009
		LPS500-2h-IR*	25.87	4366.29	25.99	243.903
		CUR-2h-IR*	26.03	3914.22	25.01	497.347	0.134412
		CUR-2h-IR*	26.28	3316.76	25.12	460.654
		CUR-2h-IR*	26.11	3707.15	24.97	512.209
		After LPS1-2h	26.27	3335.17	26.86	129.504	0.0342908
		After LPS1-2h	26.03	3909.58	26.83	132.769
		After LPS1-2h	26.1	3749.89	27.03	114.742
		After LPS500-2h	25.99	4032	27.12	107.643	0.0300887
		After LPS500-2h	26.01	3973.46	26.91	125.203
		After LPS500-2h	26.13	3669.97	26.99	118.453
		IR*-2h-after LPS1	26.11	3718.16	25.67	307.687	0.0846611
		IR*-2h-after LPS1	25.84	4435	25.29	406.645
		IR*-2h-after LPS1	26.01	3975.81	25.65	312.52
		IR*-2h-after LPS500	26.05	3872.66	26.05	233.871	0.0689818
		IR*-2h-after LPS500	25.95	4138.58	25.82	277.377
		IR*-2h-after LPS500	25.89	4310.56	25.54	338.732
		C-24h	27.37	1606.44	26.58	159.457	0.094221
		C-24h	27.38	1604.22	26.82	133.403
		C-24h	27.33	1658.71	26.52	165.937
		LPS1-24h	27.49	1487.85	26.55	162.489	0.105813
		LPS1-24h	27.23	1772.6	26.41	180.635
		LPS1-24h	27.13	1892.82	26.25	202.161
		LPS500-24h	27.68	1313.4	26.52	166.081	0.11288
		LPS500-24h	27.33	1648.58	26.46	173.995
		LPS500-24h	27.43	1544.18	26.5	168.581
		Cur-24h	27.59	1395.29	26.98	119.25	0.0926335
		Cur-24h	27.53	1446.96	26.85	131.084
		Cur-24h	27.72	1278.31	26.84	131.368
		IR*-2Gy-24h	28.02	1042.45	23.03	2104.1	2.16218
		IR*-2Gy-24h	28.13	971.62	23	2146.43
		IR*-2Gy-24h	28.04	1032.2	22.89	2336.04
		LPS1-24h-IR*	28.33	852.457	22.36	3416.58	3.29633
		LPS1-24h-IR*	28.13	974.312	22.47	3175.49
		LPS1-24h-IR*	27.87	1156.2	22.44	3240.78
		LPS500-24h-IR*	27.57	1412.77	22.33	3497.41	2.87008
		LPS500-24h-IR*	28.04	1029.75	22.23	3781.73
		LPS500-24h-IR*	27.75	1251.32	22.4	3322.48
		CUR-24h-IR*	28.12	980.881	22.76	2565.08	2.32939
		CUR-24h-IR*	27.73	1270	22.6	2884.45
		CUR-24h-IR*	27.64	1343.6	22.58	2923.43
		After LPS1-24h	27.11	1918.81	26.66	150.11	0.0703993
		After LPS1-24h	27.32	1665.28	26.91	125.366
		After LPS1-24h	27.14	1878.66	27.1	109.097
		After LPS500-24h	27.29	1699.53	26.91	124.743	0.0690712
		After LPS500-24h	27.11	1918.05	26.95	121.808
		After LPS500-24h	26.82	2315.14	26.54	163.229
		IR*-24h-after LPS1	27.8	1213.8	22.78	2530.88	2.10768
		IR*-24h-after LPS1	27.72	1273.27	22.68	2717.73
		IR*-24h-after LPS1	27.73	1265.24	22.71	2660.09
		IR*-24h-after LPS500	27.91	1125.31	22.64	2789.26	2.21169
		IR*-24h-after LPS500	27.81	1201.39	22.79	2504.71
		IR*-24h-after LPS500	27.72	1272.01	22.71	2665.28
	Donor 7	C-2h	26.37	2224.03	27.17	124.384	0.0549455
		C-2h	26.33	2288.07	27.24	118.763
		C-2h	26.35	2253.99	27.12	128.619
		LPS1-2h	26.2	2502.08	27.64	89.6107	0.0341942
		LPS1-2h	26.37	2224.03	28.06	66.6031
		LPS1-2h	26.23	2450.37	27.64	89.1804
		LPS500-2h	26.39	2202.49	27.68	87.0235	0.0406734
		LPS500-2h	26.51	2032.98	27.58	93.2647
		LPS500-2h	26.24	2437.48	27.61	91.1234
		Cur-2h	26.39	2197.14	27.04	136.295	0.0654098
		Cur-2h	26.4	2181.16	26.91	149.252
		Cur-2h	26.45	2114.97	27.01	139.177
		IR*-2Gy-2h	26.59	1921.95	25.84	316.685	0.173357
		IR*-2Gy-2h	26.53	1999.46	25.57	383.835
		IR*-2Gy-2h	26.34	2274.65	25.61	373.613
		LPS1-2h-IR*	26.15	2590.35	26.48	202.371	0.0823761
		LPS1-2h-IR*	26.16	2569.95	26.24	239.199
		LPS1-2h-IR*	25.89	3086.92	26.25	237.802
		LPS500-2h-IR*	26.19	2517.34	26.5	199.721	0.0787853
		LPS500-2h-IR*	26.18	2536.3	26.46	204.542
		LPS500-2h-IR*	26.17	2557.47	26.53	195.38
		CUR-2h-IR*	26.17	2555.91	25.92	300.607	0.111242
		CUR-2h-IR*	25.97	2921.88	25.8	326.032
		CUR-2h-IR*	26.08	2712.9	25.99	284.51
		After LPS1-2h	26.27	2379.86	27.43	104.029	0.0526032
		After LPS1-2h	26.41	2162.67	27.33	111.211
		After LPS1-2h	26.45	2108.97	27.06	134.651
		After LPS500-2h	26.44	2124.42	27.57	93.8128	0.0462045
		After LPS500-2h	26.25	2412.9	27.23	119.361
		After LPS500-2h	26.4	2181.61	27.52	97.2711
		IR*-2h-after LPS1	26.38	2217.73	26.14	256.354	0.121682
		IR*-2h-after LPS1	26.44	2119.69	25.93	296.794
		IR*-2h-after LPS1	26.54	1979.7	26.39	215.528
		IR*-2h-after LPS500	26.33	2286.68	26.46	205.4	0.0847709
		IR*-2h-after LPS500	26.29	2359.68	26.39	215.798
		IR*-2h-after LPS500	26.13	2624.71	26.53	195.176
		C-24h	27.33	1159.61	25.89	306.707	0.28083
		C-24h	27.5	1030.96	25.95	292.601
		C-24h	27.53	1009.45	25.92	299.352
		LPS1-24h	27.5	1035.57	26.11	261.94	0.263569
		LPS1-24h	27.45	1065.81	25.96	292.356
		LPS1-24h	27.19	1271.16	25.76	334.602
		LPS500-24h	27.04	1411.93	25.78	331.536	0.223831
		LPS500-24h	27.18	1284.37	26.01	282.139
		LPS500-24h	27.16	1301.68	26.01	281.196
		Cur-24h	27.32	1168.1	26.14	257.483	0.208541
		Cur-24h	27.23	1244.89	26.27	234.491
		Cur-24h	27.35	1141.41	26.18	249.266
		IR*-2Gy-24h	27.77	861.439	22.22	4040.49	4.92692
		IR*-2Gy-24h	27.84	816.211	22.23	4010.16
		IR*-2Gy-24h	27.75	868.806	22.07	4495.54
		LPS1-24h-IR*	27.82	832.422	21.97	4819.97	5.66631
		LPS1-24h-IR*	27.94	764.781	22.06	4539.97
		LPS1-24h-IR*	27.56	993.204	21.83	5318.1
		LPS500-24h-IR*	27.69	904.394	22.01	4676.9	5.34134
		LPS500-24h-IR*	27.68	914.721	21.78	5513
		LPS500-24h-IR*	27.47	1052.5	21.88	5148.38
		CUR-24h-IR*	27.81	836.143	22.05	4553.29	4.79584
		CUR-24h-IR*	27.56	991.192	22.13	4312.18
		CUR-24h-IR*	27.58	975.047	22.05	4574.3
		After LPS1-24h	27.31	1173.33	25.74	340.393	0.273626
		After LPS1-24h	27.17	1294.04	25.76	336.146
		After LPS1-24h	27.28	1195.9	25.8	325.827
		After LPS500-24h	27.54	1007.81	25.85	314.44	0.244432
		After LPS500-24h	27.37	1130.13	26.04	275.027
		After LPS500-24h	27.15	1312.81	26.16	254.005
		IR*-24h-after LPS1	28.91	395.455	22.18	4148.44	5.05575
		IR*-24h-after LPS1	27.79	849.644	22.06	4536.17
		IR*-24h-after LPS1	27.66	927.796	21.98	4794.82
		IR*-24h-after LPS500	27.74	874.107	22.09	4446.89	4.94507
		IR*-24h-after LPS500	27.38	1118.96	21.86	5203.62
		IR*-24h-after LPS500	27.58	975.047	21.91	5027.02
	Donor 8	C-2h	26.11	4675.44	25.93	603.569	0.128424
		C-2h	26.03	4902.36	25.94	602.385
		C-2h	26	5017.5	25.78	668.438
		LPS1-2h	25.72	6020.42	22.13	7404.29	1.20165
		LPS1-2h	25.7	6081.28	22.16	7296.07
		LPS1-2h	25.63	6356.73	22.12	7480.27
		LPS500-2h	25.5	6941.6	26.18	513.622	0.0680629
		LPS500-2h	25.8	5716.25	26.47	423.066
		LPS500-2h	25.46	7101.88	26.53	408.217
		Cur-2h	26.2	4405.86	26.17	517.062	0.115357
		Cur-2h	26.09	4722.71	26.05	559.302
		Cur-2h	25.89	5371.05	25.95	596.267
		IR*-2Gy-2h	25.81	5678.78	24.01	2147.46	0.43249
		IR*-2Gy-2h	26.24	4281.51	24.24	1848
		IR*-2Gy-2h	26.01	4969.2	23.8	2461.39
		LPS1-2h-IR*	25.86	5497.19	25.13	1027.69	0.197914
		LPS1-2h-IR*	25.86	5501.45	24.83	1253.32
		LPS1-2h-IR*	25.78	5767.34	25.11	1037.22
		LPS500-2h-IR*	25.93	5262.04	25.54	782.418	0.14296
		LPS500-2h-IR*	25.76	5845.97	25.52	794.18
		LPS500-2h-IR*	25.59	6542.62	25.25	946.729
		CUR-2h-IR*	26.09	4725.45	24.2	1894.29	0.386228
		CUR-2h-IR*	26.02	4938.53	24.24	1841.85
		CUR-2h-IR*	26.08	4749.28	24.25	1830.67
		After LPS1-2h	26.34	4011.3	26.35	458.526	0.100036
		After LPS1-2h	26.34	4015.18	26.49	419.51
		After LPS1-2h	25.96	5139.31	25.65	728.172
		After LPS500-2h	26.1	4711.76	25.75	680.086	0.113604
		After LPS500-2h	25.83	5606.74	26.15	524.422
		After LPS500-2h	25.73	5971.7	25.83	646.118
		IR*-2h-after LPS1	25.81	5663.42	24.4	1663.1	0.285221
		IR*-2h-after LPS1	25.54	6782.32	24.21	1881.31
		IR*-2h-after LPS1	25.86	5507.84	24.48	1576.31
		IR*-2h-after LPS500	26.06	4826.15	25.15	1009.5	0.206484
		IR*-2h-after LPS500	26.13	4595.63	25.22	966.826
		IR*-2h-after LPS500	25.85	5513.17	25.01	1107.51
		C-24h	27.77	1585.6	25.86	632.935	0.460406
		C-24h	29.14	649.598	25.4	858.383
		C-24h	27.97	1394.74	26.03	566.929
		LPS1-24h	27.96	1406.12	25.92	607.969	0.472481
		LPS1-24h	27.85	1504.04	25.45	830.535
		LPS1-24h	27.57	1800.83	25.53	787.349
		LPS500-24h	27.96	1406.12	26.29	478.012	0.378089
		LPS500-24h	27.73	1623.15	25.73	689.091
		LPS500-24h	27.81	1544.73	26.04	562.274
		Cur-24h	28.21	1192.69	26.15	521.957	0.371708
		Cur-24h	27.71	1646.55	26.28	478.764
		Cur-24h	27.79	1562.46	25.86	635.425
		IR*-2Gy-24h	28.45	1020.5	23.03	4095.84	5.07625
		IR*-2Gy-24h	28.68	876.726	22.86	4578.99
		IR*-2Gy-24h	28.64	900.794	22.58	5528.64
		LPS1-24h-IR*	28.86	778.539	22.38	6277.41	6.89234
		LPS1-24h-IR*	28.38	1064.25	22.51	5778.32
		LPS1-24h-IR*	28.9	761.852	22.48	5896.35
		LPS500-24h-IR*	28.35	1090.93	22.21	7055.21	6.18707
		LPS500-24h-IR*	28.22	1183.27	22.1	7571.87
		LPS500-24h-IR*	28.01	1353.8	22.05	7819.62
		CUR-24h-IR*	28.94	740.207	23.04	4073.38	5.43856
		CUR-24h-IR*	28.69	872.665	23.01	4161.49
		CUR-24h-IR*	28.62	913.075	22.58	5502.65
		After LPS1-24h	27.78	1579.48	25.78	670.146	0.362354
		After LPS1-24h	27.64	1722.13	25.96	593.231
		After LPS1-24h	27.7	1654.86	26.12	532.619
		After LPS500-24h	27.68	1683.92	26.1	539.353	0.368307
		After LPS500-24h	27.86	1493.31	25.83	646.498
		After LPS500-24h	27.74	1621.9	25.99	581.699
		IR*-24h-after LPS1	28.2	1201.95	22.79	4813.11	5.0882
		IR*-24h-after LPS1	28.47	1006.97	22.71	5070.13
		IR*-24h-after LPS1	28.41	1045.88	22.29	6677.86
		IR*-24h-after LPS500	28.71	863.596	22.32	6571.22	6.20727
		IR*-24h-after LPS500	28.25	1158.13	22.22	6978.07
		IR*-24h-after LPS500	28.1	1280.19	22.23	6946.63
	Donor 9	C-2h	26.57	3872.42	26.78	226.675	0.0569252
		C-2h	26.57	3870.87	26.85	216.095
		C-2h	26.21	4946.8	26.48	279.615
		LPS1-2h	26.26	4785.66	27.18	171.828	0.0328496
		LPS1-2h	26.14	5174.27	27.02	192.154
		LPS1-2h	26.12	5248.53	27.52	135.61
		LPS500-2h	26.23	4891.51	27.78	112.711	0.0262317
		LPS500-2h	26.1	5333.48	27.51	136.629
		LPS500-2h	26.29	4678.34	27.46	141.601
		Cur-2h	26.22	4921.05	26.8	224.052	0.0362295
		Cur-2h	26.19	5026.86	27.24	164.867
		Cur-2h	26.11	5296.15	27.25	163.366
		IR*-2Gy-2h	26.4	4353.98	25.7	482.582	0.124024
		IR*-2Gy-2h	26.38	4407.62	25.67	494.049
		IR*-2Gy-2h	26.28	4729.32	25.18	696.564
		LPS1-2h-IR*	26.27	4748.34	25.74	469.036	0.110811
		LPS1-2h-IR*	26.51	4048.86	25.65	498.691
		LPS1-2h-IR*	26.24	4863.12	25.52	545.987
		LPS500-2h-IR*	26.16	5105.15	25.62	509.374	0.101779
		LPS500-2h-IR*	26.24	4862.14	25.6	519.207
		LPS500-2h-IR*	26.21	4956.73	25.68	490.366
		CUR-2h-IR*	27.55	1998.82	26.87	213.063	0.117195
		CUR-2h-IR*	27.51	2063.63	26.81	222.66
		CUR-2h-IR*	27.5	2077.35	26.46	283.831
		After LPS1-2h	26.27	4752.16	27.29	158.483	0.0345777
		After LPS1-2h	26.45	4214.69	27.49	138.228
		After LPS1-2h	26.42	4288.94	27.27	161.643
		After LPS500-2h	26.6	3801.57	27.38	149.09	0.0367164
		After LPS500-2h	26.5	4075.77	27.5	137.655
		After LPS500-2h	26.32	4590.91	27.19	171.044
		IR*-2h-after LPS1	26.19	5025.86	25.79	453.79	0.085298
		IR*-2h-after LPS1	26.28	4709.43	25.89	422.657
		IR*-2h-after LPS1	26.17	5069.42	26.02	386.365
		IR*-2h-after LPS500	26.18	5045.06	26.01	389.671	0.0856916
		IR*-2h-after LPS500	26.12	5268.58	25.8	450.689
		IR*-2h-after LPS500	26.04	5559.74	25.59	519.855
		C-24h	26.51	4052.12	25.7	481.88	0.139246
		C-24h	26.68	3602.49	25.18	695.407
		C-24h	26.41	4312.24	25.68	489.043
		LPS1-24h	26.92	3061.96	25.96	401.425	0.128465
		LPS1-24h	26.36	4469.08	25.73	472.067
		LPS1-24h	26.24	4855.32	25.13	717.725
		LPS500-24h	26.74	3453.81	25.62	509.374	0.12044
		LPS500-24h	26.41	4325.24	25.65	499.52
		LPS500-24h	26.52	4002.81	25.93	410.111
		Cur-24h	26.5	4065.15	25.94	409.515	0.113395
		Cur-24h	26.6	3802.34	25.95	405.956
		Cur-24h	26.67	3616.98	25.69	486.812
		IR*-2Gy-24h	27.66	1864.35	21.76	7544.77	3.86672
		IR*-2Gy-24h	27.35	2285.14	21.66	8130.88
		IR*-2Gy-24h	27.52	2048.78	21.63	8291.28
		LPS1-24h-IR*	26.96	2986.69	21.52	8961.42	3.50308
		LPS1-24h-IR*	27.24	2470.7	21.35	10050.7
		LPS1-24h-IR*	27.11	2698.27	21.43	9557.76
		LPS500-24h-IR*	27.19	2555.94	21.45	9388.46	4.04627
		LPS500-24h-IR*	27.27	2425.01	21.31	10392.7
		LPS500-24h-IR*	27.25	2453.4	21.32	10300.3
		CUR-24h-IR*	27.06	2785.21	21.94	6653.37	2.33639
		CUR-24h-IR*	27.03	2850.81	21.86	7052.01
		CUR-24h-IR*	27.06	2780.74	22.1	5959.45
		After LPS1-24h	26.64	3693.27	25.4	595.166	0.143159
		After LPS1-24h	26.69	3587.34	25.8	450.408
		After LPS1-24h	26.47	4145.9	25.41	590.239
		After LPS500-24h	26.29	4689.62	25.34	619.909	0.130547
		After LPS500-24h	26.38	4414.7	25.46	571.648
		After LPS500-24h	26.44	4233.35	25.51	549.63
		IR*-24h-after LPS1	27.13	2663.83	21.61	8388.34	3.48992
		IR*-24h-after LPS1	27.36	2270.51	21.62	8318.9
		IR*-24h-after LPS1	27.19	2555.43	21.44	9431.48
		IR*-24h-after LPS500	27.35	2297.09	21.44	9443.25	3.47977
		IR*-24h-after LPS500	26.81	3292.71	21.28	10547.2
		IR*-24h-after LPS500	26.89	3136.6	21.31	10375.4
	Donor 10	C-2h	26.33	2570.29	26.76	172.272	0.0788161
		C-2h	26.35	2534.12	26.33	232.807
		C-2h	26.06	3062.64	26.29	238.616
		LPS1-2h	26.05	3098.92	27.15	132.116	0.0476932
		LPS1-2h	26.23	2735.45	27.14	132.306
		LPS1-2h	26.34	2550.87	27.11	135.497
		LPS500-2h	25.97	3271.18	27.2	127.373	0.0388448
		LPS500-2h	25.87	3479.99	27.16	131.277
		LPS500-2h	26.16	2874.85	27.34	115.271
		Cur-2h	26.26	2692.12	26.48	209.953	0.0750251
		Cur-2h	26.22	2760.69	26.5	206.489
		Cur-2h	25.96	3289.51	26.28	239.451
		IR*-2Gy-2h	26.04	3105.12	25.06	555.873	0.188861
		IR*-2Gy-2h	25.95	3311.25	24.94	605.586
		IR*-2Gy-2h	26.03	3131.88	24.86	641.833
		LPS1-2h-IR*	26.12	2952.2	26.12	268.146	0.0913681
		LPS1-2h-IR*	26.21	2781.15	26.01	289.558
		LPS1-2h-IR*	25.87	3484.86	26.03	284.546
		LPS500-2h-IR*	26.19	2807.37	26.21	251.448	0.0758538
		LPS500-2h-IR*	25.85	3524.73	26.19	256.087
		LPS500-2h-IR*	25.71	3883.04	26.13	267.321
		CUR-2h-IR*	25.95	3298.72	25.28	479.451	0.148843
		CUR-2h-IR*	25.82	3612.35	25.13	530.004
		CUR-2h-IR*	25.84	3552.99	25.09	548.05
		After LPS1-2h	26.6	2144.21	27.13	133.617	0.0594282
		After LPS1-2h	26.18	2838.92	27	146.166
		After LPS1-2h	26.18	2842.89	26.66	185.303
		After LPS500-2h	26.48	2316.87	27.2	127.111	0.0560797
		After LPS500-2h	26.26	2687.82	26.9	156.965
		After LPS500-2h	26.01	3170.88	26.74	174.408
		IR*-2h-after LPS1	26.13	2933.4	25.77	340.784	0.120581
		IR*-2h-after LPS1	26.33	2555.96	25.82	329.833
		IR*-2h-after LPS1	26.06	3073.67	25.69	361.924
		IR*-2h-after LPS500	26.26	2686.75	26.3	236.275	0.0909567
		IR*-2h-after LPS500	26.14	2910.07	26.3	237.736
		IR*-2h-after LPS500	25.79	3671.23	25.66	368.98
		C-24h	27.5	1165.5	25.62	379.901	0.340946
		C-24h	27.54	1136.78	25.59	387.387
		C-24h	27.66	1053.32	25.63	376.792
		LPS1-24h	27.3	1339.21	25.78	339.038	0.276577
		LPS1-24h	27.15	1479.18	25.54	400.907
		LPS1-24h	27.36	1287.57	25.56	395.671
		LPS500-24h	26.9	1743.63	26.12	268.918	0.171618
		LPS500-24h	27.12	1505.4	26.21	251.5
		LPS500-24h	27.11	1520.19	25.97	298.067
		Cur-24h	27.52	1149.56	26.18	256.667	0.231673
		Cur-24h	27.57	1113.65	26.06	279.793
		Cur-24h	27.27	1366.49	25.94	304.441
		IR*-2Gy-24h	28.1	784.053	22.08	4367.09	5.40702
		IR*-2Gy-24h	28.03	816.639	22.04	4487.12
		IR*-2Gy-24h	28.03	816.639	22.13	4216.35
		LPS1-24h-IR*	27.83	938.729	21.89	4971.45	5.1321
		LPS1-24h-IR*	27.52	1150.71	21.82	5220.53
		LPS1-24h-IR*	27.59	1096.88	21.58	6160.52
		LPS500-24h-IR*	27.73	1002.25	21.95	4776.25	4.88148
		LPS500-24h-IR*	27.61	1085.34	21.74	5501.27
		LPS500-24h-IR*	27.58	1105.45	21.8	5309.21
		CUR-24h-IR*	27.89	901.631	22.28	3803.24	4.19856
		CUR-24h-IR*	27.93	876.433	22.23	3943.25
		CUR-24h-IR*	27.59	1097.76	22.09	4327.79
		After LPS1-24h	27.46	1204.29	26.39	222.474	0.185483
		After LPS1-24h	27.37	1279.12	26.3	236.907
		After LPS1-24h	27.15	1476.23	26.08	275.064
		After LPS500-24h	27.02	1611.11	25.96	300.094	0.169832
		After LPS500-24h	26.64	2086.78	25.9	311.27
		After LPS500-24h	26.91	1733.22	25.91	311.014
		IR*-24h-after LPS1	27.5	1168.3	21.87	5059.01	4.10417
		IR*-24h-after LPS1	27.32	1315.11	21.81	5240.95
		IR*-24h-after LPS1	27.19	1436.98	21.67	5789.97
		IR*-24h-after LPS500	27.26	1370.58	21.81	5264.68	4.19862
		IR*-24h-after LPS500	27.44	1219.28	21.79	5344.22
		IR*-24h-after LPS500	27.22	1407.18	21.58	6173.19
